# Supplementary material for: Transcriptional rewiring of an evolutionarily conserved circadian clock
Source: EMBO J. 2024 Apr 16;43(10):5. doi: 10.1038/s44318-024-00088-3 (PMC11099105; doi:10.1038/s44318-024-00088-3)
Supplement: Supplementary file 2 — Table EV1 [file 44318_2024_88_MOESM2_ESM.xlsx]

## Sheet: Sheet1
Expanded View Table 1. Primers used to generate the corresponding reporter plasmids by yeast recombinational cloning.
		pLL209 was used as the backbone plasmid.
Plasmid	Description	Template	Primers	Sequence (5’ to 3’)
pLL228	Pcon10-luc	74A	oL2784	gtcttgtcgggatcagatggacattgaggtagcgggaactatgatcgatt
			oL2785	ttgatgttcttggcgtcctccatggtggtggttgacgatgttgtttagga
pLaS733	Pcsp1-luc	74A	oL3926	gtcttgtcgggatcagatggacattgaggtcgtatatcccatccacatca
			oL3927	ttgatgttcttggcgtcctccatggtggtggatggtagtagcggtagcgc
pLaS580	PmedA-luc	74A	AGF8	gtcttgtcgggatcagatggacattgaggtcacccttcccagctggacag
			AGF9	ttgatgttcttggcgtcctccatggtggtgtcaaactgatttgagatgac
pLaS582	Ptub-luc	74A	AGF11	gtcttgtcgggatcagatggacattgaggtccgtgtccacagatggaagc
			AGF12	ttgatgttcttggcgtcctccatggtggtgcttggccggacgggggggac
pLaS732	Pvvd-luc	74A	oL3918	gtcttgtcgggatcagatggacattgaggtagtggcatcaaacacaagcc
			oL1919	ttgatgttcttggcgtcctccatggtggtgggtgctggttatgagacagt
