# Supplementary material for: Transcriptional rewiring of an evolutionarily conserved circadian clock
Source: EMBO J. 2024 Apr 16;43(10):5. doi: 10.1038/s44318-024-00088-3 (PMC11099105; doi:10.1038/s44318-024-00088-3)
Supplement: Supplementary file 3 — Table EV2 [file 44318_2024_88_MOESM3_ESM.xlsx]

## Sheet: Sheet1
Expanded View Table 2. Primers used to generate the hybrid oscillators constructs by yeast recombinational cloning.
pRS426 was used as the backbone plasmid.
Plasmid	Description	Template	Primers	Sequence (5’ to 3’)
pLL130	Pcon10::frq	74A	LC87	cggaattatacgatttaggtgactgcaggcgcgacctcctgtgccacct
			LC88	acatgtaatgcatagtaccgagaaactagttggaaaggggagggagggcc
		pLL131	LF42	tctagactcgacagaagatg
			LF54	actagtttctcggtactatg
		74A	LC89	ccttcaatatcatcttctgtcgagtctagaagcgggaactatgatcgatt
			LC90	gttgacgatgttgtttagga
		74A	LC91	aatcacattttcctaaacaacatcgtcaacatggcggatagtggggataa
			LC92	taggtattctatagtgtcggatcctctagctgtagttggatgcaagctt
pLaS375	Pcsp1::frq	74A	oL1504	gcggataacaatttcacacaggaaacagccgcgacctcctgtgccacct
			LC88	acatgtaatgcatagtaccgagaaactagttggaaaggggagggagggcc
		pLL131	LF42	tctagactcgacagaagatg
			LF54	actagtttctcggtactatg
		74A	oL1505	ccttcaatatcatcttctgtcgagtctagaccgtatatcccatccacatc
			oL1510	gccctgggatttatccccactatccgccatgatggtagtagcggtagcgc
		74A	oL1506	atggcggatagtggggataa
			oL1511	gtaacgccagggttttcccagtcacgacctgtagttggatgcaagcttc
pLaS376	PmedA::frq	74A	oL1504	gcggataacaatttcacacaggaaacagccgcgacctcctgtgccacct
			LC88	acatgtaatgcatagtaccgagaaactagttggaaaggggagggagggcc
		pLL131	LF42	tctagactcgacagaagatg
			LF54	actagtttctcggtactatg
		74A	oL1512	ccttcaatatcatcttctgtcgagtctagacacccttcccagctggacag
			oL1513	gccctgggatttatccccactatccgccattcaaactgatttgagatgac
		74A	oL1506	atggcggatagtggggataa
			oL1511	gtaacgccagggttttcccagtcacgacctgtagttggatgcaagcttc
pLaS385	Ptub::frq	74A	oL1504	gcggataacaatttcacacaggaaacagccgcgacctcctgtgccacct
			LC88	acatgtaatgcatagtaccgagaaactagttggaaaggggagggagggcc
		pLL131	LF42	tctagactcgacagaagatg
			LF54	actagtttctcggtactatg
		74A	oL1565	ccttcaatatcatcttctgtcgagtctagaccgtgtccacagatggaagc
			oL1566	gccctgggatttatccccactatccgccatcttggccggacgggggggac
		74A	oL1506	atggcggatagtggggataa
			oL1511	gtaacgccagggttttcccagtcacgacctgtagttggatgcaagcttc
pLaS594	Pvvd::frq	74A	oL1504	gcggataacaatttcacacaggaaacagccgcgacctcctgtgccacct
			LC88	acatgtaatgcatagtaccgagaaactagttggaaaggggagggagggcc
		pLL131	LF42	tctagactcgacagaagatg
			LF54	actagtttctcggtactatg
		74A	AGF16	ccttcaatatcatcttctgtcgagtctagaagtggcatcaaacacaagcc
			AGF17	gccctgggatttatccccactatccgccatggtgctggttatgagacagt
		74A	oL1506	atggcggatagtggggataa
			oL1511	gtaacgccagggttttcccagtcacgacctgtagttggatgcaagcttc
pLaS377	bar::frq	74A	oL1504	gcggataacaatttcacacaggaaacagccgcgacctcctgtgccacct
			LC88	acatgtaatgcatagtaccgagaaactagttggaaaggggagggagggcc
		pLL131	LF42	tctagactcgacagaagatg
			LF54	actagtttctcggtactatg
		74A	oL1515	ccttcaatatcatcttctgtcgagtctagaatggcggatagtggggataa
			oL1511	gtaacgccagggttttcccagtcacgacctgtagttggatgcaagcttc
