# Supplementary material for: Transcriptional rewiring of an evolutionarily conserved circadian clock
Source: EMBO J. 2024 Apr 16;43(10):5. doi: 10.1038/s44318-024-00088-3 (PMC11099105; doi:10.1038/s44318-024-00088-3)
Supplement: Supplementary file 4 — Table EV3 [file 44318_2024_88_MOESM4_ESM.xlsx]

## Sheet: Sheet1
Expanded View Table 3. Primers used to verify the correct homokaryonization of the hybrid oscillator strains
Gene	Primers	Sequence (5’ to 3’)
frq 5'UTR	LC166	cgcacacagccgtatcatga
	oL1540	ggattcggtcactcccagt
Pcon10::frq	AGF52	ttatcctcctcccaatcgaa
	oL1540	ggattcggtcactcccagt
Pcsp1::frq	oL1505	ccttcaatatcatcttctgtcgagtctagaccgtatatcccatccacatc
	oL1540	ggattcggtcactcccagt
PmedA::frq	oL1512	ccttcaatatcatcttctgtcgagtctagacacccttcccagctggacag
	oL1540	ggattcggtcactcccagt
Ptub::frq	oL1565	ccttcaatatcatcttctgtcgagtctagaccgtgtccacagatggaagc
	oL1540	ggattcggtcactcccagt
Pvvd::tub	AGF16	CCTTCAATATCATCTTCTGTCGAGTCTAGAagtggcatcaaacacaagcc
	oL1540	ggattcggtcactcccagt
bar::frq	LF42	actagtttctcggtactatg
	oL1540	ggattcggtcactcccagt
