# Supplementary material for: Transcriptional rewiring of an evolutionarily conserved circadian clock
Source: EMBO J. 2024 Apr 16;43(10):5. doi: 10.1038/s44318-024-00088-3 (PMC11099105; doi:10.1038/s44318-024-00088-3)
Supplement: Supplementary file 5 — Source data Fig. 1 [file 44318_2024_88_MOESM5_ESM.zip]

Archive with 31 entries (18 files):
- Source Data Figure 1/
- Source Data Figure 1/Figure 1F/
- Source Data Figure 1/Figure 1F/Racetube_Fig1Fnew.tif
- __MACOSX/
- __MACOSX/Source Data Figure 1/
- __MACOSX/Source Data Figure 1/Figure 1F/
- __MACOSX/Source Data Figure 1/Figure 1F/._Racetube_Fig1Fnew.tif
- __MACOSX/Source Data Figure 1/._Figure 1F
- Source Data Figure 1/.DS_Store
- __MACOSX/Source Data Figure 1/._.DS_Store
- Source Data Figure 1/Figure 1B/
- Source Data Figure 1/Figure 1B/Figure1B_Luminiscence.xlsx
- __MACOSX/Source Data Figure 1/Figure 1B/
- __MACOSX/Source Data Figure 1/Figure 1B/._Figure1B_Luminiscence.xlsx
- __MACOSX/Source Data Figure 1/._Figure 1B
- Source Data Figure 1/Figure 1E/
- Source Data Figure 1/Figure 1E/Figure1E_Luminiscence.xlsx
- __MACOSX/Source Data Figure 1/Figure 1E/
- __MACOSX/Source Data Figure 1/Figure 1E/._Figure1E_Luminiscence.xlsx
- __MACOSX/Source Data Figure 1/._Figure 1E
- Source Data Figure 1/Figure 1D/
- Source Data Figure 1/Figure 1D/Figure1D_Luminiscence.xlsx
- __MACOSX/Source Data Figure 1/Figure 1D/
- __MACOSX/Source Data Figure 1/Figure 1D/._Figure1D_Luminiscence.xlsx
- __MACOSX/Source Data Figure 1/._Figure 1D
- Source Data Figure 1/Figure 1C/
- Source Data Figure 1/Figure 1C/Figure1C_Luminiscence.xlsx
- __MACOSX/Source Data Figure 1/Figure 1C/
- __MACOSX/Source Data Figure 1/Figure 1C/._Figure1C_Luminiscence.xlsx
- __MACOSX/Source Data Figure 1/._Figure 1C
- __MACOSX/._Source Data Figure 1
