# Supplementary material for: Transcriptional rewiring of an evolutionarily conserved circadian clock
Source: EMBO J. 2024 Apr 16;43(10):5. doi: 10.1038/s44318-024-00088-3 (PMC11099105; doi:10.1038/s44318-024-00088-3)
Supplement: Supplementary file 5 — Source data Fig. 1 [file 44318_2024_88_MOESM5_ESM.zip › Source Data Figure 1/Figure 1B/Figure1B_Luminiscence.xlsx]

## Sheet: Readme
Luciferase activity in constant darkness for the WT and HO-10 clock after three days in LD12:12.
Raw data using cbox-luc reporter

## Sheet: 1B. Raw cbox
	Luminiscense (A.U.)
Time (h)	WT			HO-10
0	347	525	651	1610	2004	1691
0.5	297	464	599	1606	2041	1756
1	280	417	558	1498	1973	1747
1.5	264	393	523	1483	2008	1685
2	252	377	495	1480	2038	1669
2.5	254	368	475	1443	2019	1686
3	250	354	460	1434	2032	1695
3.5	242	343	446	1454	2078	1718
4	233	325	427	1477	2099	1743
4.5	223	308	409	1511	2148	1781
5	219	297	397	1572	2183	1859
5.5	208	287	386	1644	2227	1915
6	200	277	372	1705	2292	1998
6.5	194	269	362	1797	2405	2117
7	187	257	352	1881	2551	2228
7.5	184	250	352	1987	2704	2348
8	187	243	356	2124	2944	2512
8.5	188	239	363	2293	3175	2664
9	193	235	378	2464	3389	2831
9.5	203	236	394	2647	3540	2967
10	211	240	416	2817	3660	3079
10.5	221	247	429	2967	3723	3153
11	234	257	461	3093	3747	3205
11.5	252	283	497	3177	3708	3226
12	286	344	558	3205	3660	3203
12.5	345	449	661	3222	3557	3129
13	423	593	799	3224	3415	3063
13.5	514	747	971	3180	3289	2961
14	615	911	1153	3110	3134	2845
14.5	717	1082	1337	3022	2966	2706
15	822	1255	1509	2913	2798	2572
15.5	916	1416	1664	2802	2661	2420
16	1001	1550	1768	2662	2477	2268
16.5	1052	1645	1822	2520	2388	2119
17	1060	1685	1831	2380	2207	1968
17.5	1027	1665	1791	2248	2128	1819
18	972	1603	1669	2115	2049	1686
18.5	896	1506	1543	2021	1968	1574
19	810	1388	1392	1915	1892	1466
19.5	719	1245	1243	1820	1824	1379
20	638	1111	1097	1739	1778	1307
20.5	558	988	968	1674	1734	1238
21	491	869	856	1597	1696	1188
21.5	435	771	755	1543	1658	1142
22	382	694	671	1495	1640	1112
22.5	336	626	591	1473	1634	1089
23	297	570	530	1452	1631	1072
23.5	265	523	479	1450	1618	1046
24	238	489	446	1448	1638	1051
24.5	219	457	424	1460	1662	1059
25	201	434	407	1474	1684	1077
25.5	187	416	420	1504	1725	1104
26	174	397	367	1542	1783	1137
26.5	163	386	356	1575	1823	1181
27	155	375	343	1624	1894	1237
27.5	148	367	335	1670	1968	1294
28	142	376	335	1716	2051	1365
28.5	138	367	337	1768	2117	1441
29	138	368	345	1817	2183	1521
29.5	140	373	365	1883	2233	1608
30	145	384	397	1945	2272	1682
30.5	152	400	417	2010	2308	1754
31	167	425	466	2068	2338	1813
31.5	189	456	527	2130	2363	1857
32	225	498	589	2190	2357	1894
32.5	257	550	676	2221	2361	1907
33	308	614	785	2252	2336	1919
33.5	356	692	905	2259	2308	1913
34	412	783	1038	2268	2265	1882
34.5	474	886	1187	2255	2219	1866
35	527	991	1306	2253	2150	1832
35.5	570	1100	1412	2217	2092	1790
36	606	1211	1485	2182	2036	1739
36.5	629	1302	1517	2143	1974	1684
37	630	1374	1504	2098	1912	1628
37.5	615	1422	1444	2045	1852	1563
38	585	1425	1351	1993	1787	1511
38.5	538	1396	1243	1929	1719	1443
39	488	1345	1126	1878	1662	1384
39.5	443	1266	1009	1817	1594	1326
40	397	1163	905	1759	1547	1261
40.5	357	1061	809	1716	1498	1208
41	319	963	725	1655	1452	1157
41.5	286	872	652	1615	1414	1109
42	261	783	589	1568	1377	1064
42.5	237	704	535	1533	1349	1023
43	215	643	490	1492	1311	984
43.5	199	589	449	1451	1282	951
44	188	556	413	1421	1248	928
44.5	174	510	382	1391	1228	907
45	164	478	358	1368	1206	892
45.5	155	455	336	1349	1192	884
46	146	432	319	1330	1191	876
46.5	139	409	305	1322	1204	876
47	133	395	294	1318	1216	879
47.5	128	380	287	1321	1240	890
48	124	371	281	1326	1261	900
48.5	123	363	276	1335	1299	921
49	120	354	280	1348	1328	943
49.5	126	351	285	1360	1363	975
50	122	349	296	1370	1406	1003
50.5	126	351	313	1384	1455	1045
51	133	358	335	1402	1494	1081
51.5	139	366	366	1421	1542	1131
52	149	380	404	1437	1580	1168
52.5	160	403	452	1452	1605	1212
53	176	434	516	1472	1628	1242
53.5	194	473	595	1479	1641	1268
54	216	525	683	1490	1640	1299
54.5	243	599	792	1504	1642	1314
55	277	682	899	1517	1628	1331
55.5	308	772	991	1530	1611	1343
56	341	868	1068	1531	1586	1349
56.5	362	953	1117	1526	1568	1343
57	378	1028	1146	1543	1529	1333
57.5	387	1077	1139	1526	1497	1319
58	389	1111	1107	1523	1457	1299
58.5	379	1110	1042	1500	1419	1273
59	362	1086	964	1493	1385	1250
59.5	339	1036	876	1476	1354	1221
60	315	972	789	1464	1318	1193
60.5	289	901	709	1446	1280	1158
61	261	823	635	1423	1245	1122
61.5	239	753	571	1398	1210	1057
62	215	687	521	1372	1177	1022
62.5	196	634	473	1343	1152	974
63	184	581	433	1312	1122	939
63.5	171	532	397	1290	1100	912
64	159	493	361	1261	1075	882
64.5	149	462	335	1240	1057	864
65	138	432	311	1221	1040	846
65.5	131	412	297	1201	1025	827
66	125	392	280	1192	1013	819
66.5	117	374	270	1188	1001	809
67	115	358	261	1183	990	804
67.5	110	342	253	1171	984	802
68	109	332	248	1179	981	802
68.5	108	323	246	1174	988	808
69	105	313	244	1185	990	812
69.5	105	309	247	1189	998	821
70	107	307	253	1193	1003	832
70.5	108	307	264	1199	1015	841
71	112	309	279	1210	1036	861
71.5	117	317	301	1213	1053	879
72	124	327	334	1221	1062	902
72.5	128	338	367	1231	1070	922
73	139	355	414	1241	1094	947
73.5	150	383	468	1251	1112	978
74	237	412	532	1256	1130	997
74.5	177	452	596	1256	1147	1021
75	194	499	667	1248	1153	1044
75.5	210	556	733	1250	1159	1058
76	225	618	792	1242	1164	1056
76.5	239	677	830	1240	1168	1066
77	251	726	860	1228	1170	1076
77.5	261	773	871	1229	1171	1067
78	263	794	857	1205	1162	1066
78.5	262	804	827	1195	1158	1058
79	256	798	785	1191	1153	1046
79.5	249	776	738	1179	1139	1036
80	239	743	681	1164	1131	1022
80.5	226	705	624	1155	1113	1010
81	212	665	577	1143	1108	994
81.5	200	626	519	1132	1095	977
82	186	584	476	1120	1078	953
82.5	175	545	433	1101	1059	934
83	161	509	395	1093	1038	908
83.5	154	480	366	1080	1019	887
84	145	453	340	1071	1000	866
84.5	136	428	316	1065	985	845
85	128	409	297	1059	965	823
85.5	122	390	280	1054	949	798
86	117	372	264	1046	930	784
86.5	112	357	249	1041	917	759
87	109	348	242	1032	906	745
87.5	105	335	238	1029	891	729
88	101	327	233	1018	877	719
88.5	100	319	232	1019	868	715
89	98	313	230	1008	859	711
89.5	99	309	231	1004	851	713
90	99	304	236	992	848	718
90.5	100	305	246	987	842	725
91	102	303	258	982	838	729
91.5	103	304	271	969	826	740
92	106	311	291	967	824	751
92.5	111	315	318	952	820	759
93	115	325	345	947	819	772
93.5	122	341	379	938	817	784
94	130	356	415	933	819	794
94.5	135	375	454	923	826	805
95	142	399	492	914	819	811
95.5	151	425	529	904	828	851
96	156	451	562	896	832	830
