# Supplementary material for: Transcriptional rewiring of an evolutionarily conserved circadian clock
Source: EMBO J. 2024 Apr 16;43(10):5. doi: 10.1038/s44318-024-00088-3 (PMC11099105; doi:10.1038/s44318-024-00088-3)
Supplement: Supplementary file 5 — Source data Fig. 1 [file 44318_2024_88_MOESM5_ESM.zip › Source Data Figure 1/Figure 1E/Figure1E_Luminiscence.xlsx]

## Sheet: Readme
Luciferase activity in constant darkness for the WT and HO-10 clock.
Detrended data using Pcon10-luc reporter

## Sheet: 1E. Pcon10-luc
	Luminiscense (A.U.)
Time (h)	WT			HO-10
0	0.0875903	0.0219761	0.0506228	-0.0112641	-0.0128172	-0.0104922
0.333333	0.0815252	-0.0010558	0.0443026	-0.0121604	-0.0121155	-0.0083745
0.666667	0.0555201	-0.0180585	0.0297166	-0.0161621	-0.0164459	-0.0111002
1	0.0328323	-0.031384	0.0150421	-0.0221682	-0.0216163	-0.0152457
1.33333	0.0247323	-0.0406938	0.00631327	-0.0282639	-0.0263996	-0.0118317
1.66667	0.0183296	-0.054738	0.00039102	-0.0339435	-0.0304158	-0.0176716
2	0.00834253	-0.065775	-0.0030236	-0.0373749	-0.0338085	-0.019587
2.33333	-0.003489	-0.0734673	-0.0131834	-0.0425201	-0.0356438	-0.0222966
2.66667	-0.0189566	-0.0818542	-0.0259676	-0.0465348	-0.0387224	-0.0251857
3	-0.0323892	-0.0895893	-0.0340084	-0.0489509	-0.0401764	-0.0286522
3.33333	-0.0462693	-0.0986926	-0.0392049	-0.0497184	-0.0411285	-0.0278258
3.66667	-0.062033	-0.106471	-0.0570131	-0.052764	-0.0435753	-0.0298834
4	-0.0692732	-0.117639	-0.0661899	-0.0552242	-0.0450121	-0.032228
4.33333	-0.088099	-0.121758	-0.0750978	-0.0556665	-0.0460801	-0.0352483
4.66667	-0.107042	-0.132298	-0.0895736	-0.0588326	-0.04674	-0.0379631
5	-0.118856	-0.144884	-0.0985999	-0.060235	-0.0474566	-0.0403782
5.33333	-0.134746	-0.151432	-0.112566	-0.0617974	-0.0468031	-0.0406615
5.66667	-0.147457	-0.156656	-0.121057	-0.06454	-0.0465865	-0.040571
6	-0.163906	-0.166287	-0.132872	-0.0652393	-0.0461767	-0.0401104
6.33333	-0.178629	-0.172236	-0.140492	-0.0664164	-0.0450711	-0.0388037
6.66667	-0.189407	-0.179562	-0.146849	-0.0662814	-0.0424325	-0.0363708
7	-0.20026	-0.184554	-0.159831	-0.0641551	-0.0404358	-0.0328188
7.33333	-0.213407	-0.194975	-0.165633	-0.0614455	-0.0368188	-0.0280579
7.66667	-0.225905	-0.198336	-0.179078	-0.0580043	-0.0339641	-0.0225669
8	-0.232546	-0.204428	-0.182665	-0.0529965	-0.0296492	-0.0164407
8.33333	-0.243343	-0.209199	-0.189275	-0.0459781	-0.024874	-0.008732
8.66667	-0.253848	-0.214677	-0.193939	-0.0412185	-0.0201791	-0.0016153
9	-0.264434	-0.220527	-0.199644	-0.0306651	-0.0154349	0.00604946
9.33333	-0.269465	-0.222004	-0.202055	-0.0250893	-0.0103004	0.0154923
9.66667	-0.276057	-0.224526	-0.206507	-0.0149527	-0.0032076	0.0249247
10	-0.278929	-0.229455	-0.207981	-0.0062236	0.002095	0.0311491
10.3333	-0.281842	-0.23034	-0.212174	0.00343852	0.0083985	0.0401094
10.6667	-0.280231	-0.226828	-0.209327	0.0141079	0.0140139	0.0492666
11	-0.275197	-0.220607	-0.207165	0.024065	0.0188117	0.0554209
11.3333	-0.270155	-0.210984	-0.200607	0.0336173	0.0240287	0.06263
11.6667	-0.258571	-0.200334	-0.193018	0.0427719	0.0301445	0.0670288
12	-0.246933	-0.185229	-0.182002	0.04878	0.0347169	0.0704092
12.3333	-0.226339	-0.16496	-0.168215	0.0560449	0.0376026	0.072486
12.6667	-0.199801	-0.138813	-0.151632	0.0606274	0.0403469	0.0758149
13	-0.16764	-0.109844	-0.127417	0.0675871	0.0446935	0.0773647
13.3333	-0.133699	-0.0752778	-0.101014	0.0739536	0.0484322	0.0799816
13.6667	-0.093243	-0.0361078	-0.0755078	0.0757232	0.0498856	0.0785241
14	-0.0465849	0.00977679	-0.0418925	0.0786148	0.0511881	0.0773614
14.3333	0.00358709	0.0586187	-0.0094733	0.0797356	0.0522495	0.0764946
14.6667	0.0636775	0.104549	0.0276724	0.0806443	0.0524413	0.0743877
15	0.121856	0.15626	0.0639994	0.0777777	0.0541295	0.0717036
15.3333	0.184919	0.202298	0.101964	0.0767013	0.0544495	0.0682419
15.6667	0.240878	0.254522	0.137715	0.0700587	0.0530599	0.0624407
16	0.30419	0.302828	0.171945	0.0672086	0.0512091	0.0570959
16.3333	0.356717	0.33771	0.209254	0.0619039	0.0503592	0.0539682
16.6667	0.398326	0.38057	0.236516	0.055104	0.0474276	0.0477827
17	0.439929	0.40109	0.2622	0.0475468	0.0466587	0.0436225
17.3333	0.464267	0.427796	0.288444	0.0398239	0.0450462	0.0385418
17.6667	0.487214	0.433726	0.303385	0.0314066	0.0429497	0.0335197
18	0.49381	0.432601	0.313762	0.0226628	0.0383596	0.0277552
18.3333	0.496751	0.432944	0.325324	0.0142631	0.0357733	0.0225395
18.6667	0.4964	0.423275	0.329349	0.00447352	0.033399	0.0174743
19	0.470796	0.404212	0.315514	-0.0025676	0.0289532	0.0124581
19.3333	0.46402	0.374203	0.311492	-0.0097199	0.0263102	0.00728498
19.6667	0.442298	0.353449	0.303766	-0.018125	0.0226438	0.00236023
20	0.409238	0.327472	0.279702	-0.0247539	0.0177781	-0.0028301
20.3333	0.38919	0.295107	0.267341	-0.0311204	0.0136425	-0.0080856
20.6667	0.35249	0.255168	0.245922	-0.0360009	0.0105589	-0.0129918
21	0.31496	0.21456	0.226198	-0.0413791	0.00620017	-0.0164929
21.3333	0.28227	0.179929	0.204422	-0.0455682	0.00316402	-0.0202562
21.6667	0.241724	0.146509	0.180938	-0.0504891	-0.0015881	-0.0240755
22	0.200707	0.11169	0.156482	-0.0532056	-0.0058437	-0.0280605
22.3333	0.163215	0.0806982	0.12377	-0.0554066	-0.0084221	-0.0297309
22.6667	0.134692	0.0565953	0.107267	-0.0574777	-0.012866	-0.0316495
23	0.0999476	0.0288646	0.0836575	-0.0595747	-0.0154429	-0.0344805
23.3333	0.0706723	0.00163475	0.0590401	-0.0591795	-0.0159886	-0.0345989
23.6667	0.0419354	-0.0178262	0.0369066	-0.0600558	-0.0180299	-0.0357281
24	0.0119009	-0.0451678	0.0114121	-0.0605524	-0.0188803	-0.0377799
24.3333	-0.0171445	-0.0646745	-0.0127698	-0.0624191	-0.0213198	-0.0379482
24.6667	-0.0372518	-0.0836086	-0.0296783	-0.0567004	-0.0185102	-0.0343611
25	-0.0576383	-0.0984515	-0.0475633	-0.0564118	-0.0181661	-0.0339418
25.3333	-0.0839912	-0.113458	-0.0648404	-0.0564529	-0.0182735	-0.0343341
25.6667	-0.0992845	-0.124294	-0.0786825	-0.0554463	-0.0199639	-0.0334518
26	-0.119602	-0.133668	-0.0910584	-0.0537841	-0.0212095	-0.0351585
26.3333	-0.133453	-0.140362	-0.098687	-0.0538383	-0.0210336	-0.034042
26.6667	-0.149462	-0.145936	-0.104355	-0.0515057	-0.0207251	-0.0307464
27	-0.159828	-0.152391	-0.117088	-0.0495707	-0.0208328	-0.0281236
27.3333	-0.170359	-0.158929	-0.121685	-0.0466192	-0.0206868	-0.0274176
27.6667	-0.179563	-0.166372	-0.130084	-0.0443132	-0.0195232	-0.0242291
28	-0.185906	-0.166516	-0.136488	-0.041649	-0.019152	-0.0228578
28.3333	-0.196403	-0.175354	-0.139594	-0.0386193	-0.0185065	-0.0198246
28.6667	-0.203504	-0.180566	-0.14613	-0.0334204	-0.0172506	-0.0157164
29	-0.206615	-0.184597	-0.149331	-0.0289371	-0.0142401	-0.0128171
29.3333	-0.212892	-0.190374	-0.149136	-0.024662	-0.0131516	-0.0090829
29.6667	-0.220324	-0.194539	-0.151529	-0.0192902	-0.0101341	-0.0058015
30	-0.222621	-0.19578	-0.151343	-0.01315	-0.0096352	-0.0020575
30.3333	-0.226025	-0.201342	-0.152465	-0.0105539	-0.0074511	0.002164
30.6667	-0.231635	-0.200503	-0.153159	-0.0033002	-0.003658	0.00728543
31	-0.229789	-0.203143	-0.153861	0.00333437	-0.0002573	0.0111421
31.3333	-0.227919	-0.204075	-0.157242	0.00924777	0.00388799	0.0146626
31.6667	-0.229868	-0.205471	-0.154835	0.015607	0.00939	0.0183962
32	-0.224657	-0.206007	-0.152847	0.0191279	0.0100895	0.0210741
32.3333	-0.222156	-0.203877	-0.149922	0.0269404	0.0136619	0.0245238
32.6667	-0.213982	-0.198123	-0.142387	0.0307811	0.0173366	0.0284814
33	-0.203965	-0.194112	-0.137052	0.0348662	0.0221937	0.030764
33.3333	-0.191482	-0.184575	-0.126089	0.0408998	0.0251608	0.0327964
33.6667	-0.174731	-0.172152	-0.118242	0.04446	0.0273451	0.0345694
34	-0.16119	-0.156783	-0.103724	0.0505674	0.0292742	0.0381999
34.3333	-0.139162	-0.144934	-0.0899573	0.0510728	0.0330482	0.0394501
34.6667	-0.119713	-0.118833	-0.0769573	0.0541178	0.0328149	0.0397891
35	-0.0933168	-0.0952033	-0.0585226	0.0578995	0.0360855	0.0428044
35.3333	-0.0652329	-0.0688581	-0.0408054	0.058179	0.0358971	0.041901
35.6667	-0.0250272	-0.0349407	-0.0175212	0.0594609	0.0365656	0.0388698
36	0.0103615	0.00042746	0.00168191	0.0603608	0.0397808	0.0395104
36.3333	0.0488873	0.0319181	0.0260513	0.0616815	0.0404429	0.0390006
36.6667	0.0881189	0.0653291	0.0472836	0.0593348	0.0401424	0.0367953
37	0.123629	0.100699	0.072281	0.0565314	0.0393824	0.0357114
37.3333	0.159149	0.131596	0.0981103	0.0532588	0.0404454	0.0323602
37.6667	0.194671	0.163433	0.119742	0.0525564	0.0390199	0.0297834
38	0.219094	0.189153	0.143181	0.0468464	0.0375559	0.0281876
38.3333	0.24527	0.208616	0.15926	0.0430654	0.0348989	0.0238687
38.6667	0.267923	0.230395	0.185324	0.036614	0.0348987	0.0224983
39	0.279558	0.253505	0.200332	0.033206	0.0317354	0.0225462
39.3333	0.282562	0.260279	0.211882	0.0256496	0.0290855	0.0142539
39.6667	0.292429	0.263456	0.221475	0.0198377	0.02952	0.011365
40	0.301753	0.270346	0.2296	0.0114361	0.0266636	0.00573303
40.3333	0.300046	0.270392	0.234097	0.00422895	0.0223636	0.00167895
40.6667	0.29544	0.263975	0.236498	-0.0018629	0.0188993	0.00102189
41	0.292119	0.251491	0.239996	-0.0068056	0.0186868	-0.0036098
41.3333	0.280781	0.241509	0.232671	-0.0125529	0.0155142	-0.0039662
41.6667	0.271349	0.229704	0.228512	-0.0167657	0.014145	-0.0079877
42	0.263881	0.208309	0.223732	-0.022381	0.0125161	-0.0092445
42.3333	0.245858	0.183231	0.21389	-0.0254615	0.00878283	-0.0115803
42.6667	0.214729	0.156633	0.194424	-0.0310466	0.00378221	-0.0150373
43	0.187468	0.127924	0.175807	-0.0356432	0.00076544	-0.0205136
43.3333	0.171052	0.10104	0.151277	-0.0377253	-0.0024522	-0.0239735
43.6667	0.142727	0.0743112	0.132095	-0.0426219	-0.0044181	-0.025334
44	0.119239	0.0489001	0.114363	-0.0466086	-0.005074	-0.0285115
44.3333	0.08583	0.027165	0.090044	-0.047598	-0.0094983	-0.0281708
44.6667	0.0556843	0.00626607	0.0595885	-0.0499101	-0.0112452	-0.031475
45	0.0313079	-0.0167203	0.0351441	-0.0533255	-0.0136777	-0.0330179
45.3333	0.00964754	-0.0436148	0.010955	-0.0529647	-0.0127618	-0.032024
45.6667	-0.0198171	-0.0625396	-0.0153378	-0.0520592	-0.0139336	-0.0336169
46	-0.0490701	-0.083553	-0.0342387	-0.0520847	-0.0145866	-0.0326049
46.3333	-0.0697755	-0.101844	-0.0647917	-0.0532105	-0.0138736	-0.031566
46.6667	-0.0976377	-0.115517	-0.0818654	-0.0542234	-0.0157697	-0.0317355
47	-0.120134	-0.131851	-0.0991674	-0.0534322	-0.0165782	-0.0326612
47.3333	-0.142238	-0.140989	-0.118536	-0.0520539	-0.0159613	-0.0257442
47.6667	-0.158741	-0.148388	-0.129537	-0.0510748	-0.0148735	-0.0237866
48	-0.172965	-0.154638	-0.140684	-0.0503637	-0.0116672	-0.0217782
48.3333	-0.191897	-0.163507	-0.148856	-0.0447759	-0.0021942	-0.0165494
48.6667	-0.20498	-0.162313	-0.154622	-0.0417373	-0.0024764	-0.0122539
49	-0.216537	-0.16944	-0.160463	-0.0413402	-0.0022908	-0.0111006
49.3333	-0.228336	-0.173439	-0.163834	-0.0397128	-0.0005168	-0.0071732
49.6667	-0.234877	-0.176845	-0.169813	-0.0363472	0.00180172	-0.0059291
50	-0.241558	-0.182261	-0.171996	-0.0346192	0.00307004	-0.0052207
50.3333	-0.240897	-0.191704	-0.174206	-0.0349059	0.00258173	-0.0036412
50.6667	-0.249675	-0.194639	-0.175787	-0.0305553	0.00259078	-0.0005776
51	-0.254821	-0.198948	-0.191867	-0.02934	0.00701366	0.00168146
51.3333	-0.258151	-0.1939	-0.196231	-0.026782	0.0119261	0.00726294
51.6667	-0.259611	-0.195551	-0.187976	-0.0181786	0.0152536	0.0093717
52	-0.263072	-0.192454	-0.184979	-0.0152494	0.0172749	0.0133585
52.3333	-0.261656	-0.192057	-0.179911	-0.0100333	0.0186475	0.0149696
52.6667	-0.260223	-0.188892	-0.171369	-0.0058947	0.0220776	0.020371
53	-0.255745	-0.182209	-0.162025	-0.0016532	0.025064	0.02527
53.3333	-0.249154	-0.178236	-0.153933	0.00269364	0.0251399	0.0286803
53.6667	-0.244509	-0.158717	-0.146425	0.00732783	0.0290421	0.0308663
54	-0.230436	-0.145321	-0.131822	0.0097186	0.0270638	0.033427
54.3333	-0.21401	-0.132463	-0.119836	0.0116157	0.0279816	0.0357079
54.6667	-0.201524	-0.11513	-0.104142	0.0163502	0.0311289	0.0397263
55	-0.180264	-0.0946795	-0.0860926	0.0270486	0.0366052	0.0410942
55.3333	-0.154302	-0.0703265	-0.0663589	0.0298063	0.0391674	0.0417893
55.6667	-0.130048	-0.0441946	-0.0441842	0.0332103	0.0405589	0.0435423
56	-0.0976606	-0.0147778	-0.0231616	0.0388529	0.0398783	0.0467498
56.3333	-0.066909	0.0216956	-0.0018498	0.0428489	0.0409004	0.0467795
56.6667	-0.0322458	0.0526614	0.0227103	0.0421133	0.0430473	0.04789
57	0.00756113	0.08327	0.0431474	0.0417578	0.0384001	0.0442062
57.3333	0.0503617	0.121079	0.0616202	0.0455153	0.0403568	0.0411623
57.6667	0.0985332	0.149467	0.0878916	0.0481082	0.0473901	0.0406807
58	0.132433	0.185882	0.106174	0.0520333	0.0472334	0.0371007
58.3333	0.166913	0.216585	0.129301	0.0489638	0.0456662	0.0353602
58.6667	0.194868	0.24457	0.150441	0.0473269	0.043579	0.0308063
59	0.212516	0.271343	0.164118	0.0471814	0.0397423	0.0293139
59.3333	0.237674	0.288221	0.181112	0.0463526	0.039474	0.0245427
59.6667	0.254703	0.298968	0.197559	0.045493	0.0411919	0.0237265
60	0.267061	0.315424	0.206309	0.039323	0.0343849	0.0179137
60.3333	0.267166	0.324858	0.219973	0.0364685	0.0304564	0.0127832
60.6667	0.270962	0.319855	0.223371	0.0361229	0.0305748	0.0121795
61	0.268438	0.320466	0.226814	0.0314624	0.0249078	0.0033959
61.3333	0.270903	0.315337	0.234383	0.0269125	0.0238943	-0.0008333
61.6667	0.266907	0.305178	0.228075	0.0251784	0.0201493	-0.0007759
62	0.258872	0.293207	0.233268	0.0204107	0.0127317	-0.0069569
62.3333	0.241444	0.270194	0.231018	0.0142517	0.00929446	-0.0078886
62.6667	0.227601	0.247696	0.227886	0.0109875	0.0108608	-0.0152336
63	0.213442	0.226571	0.22809	0.00220249	0.00617427	-0.0190699
63.3333	0.197615	0.199171	0.217185	0.00078251	-0.0012498	-0.0197337
63.6667	0.186879	0.165365	0.202661	-0.0027995	-0.0041513	-0.0308163
64	0.16903	0.134537	0.198315	-0.0110515	-0.0116038	-0.0292536
64.3333	0.1508	0.106749	0.1869	-0.0154303	-0.0128822	-0.0344318
64.6667	0.127996	0.0662766	0.170011	-0.0171583	-0.0107984	-0.0402249
65	0.0990912	0.0349369	0.141301	-0.0281683	-0.0176744	-0.0397154
65.3333	0.0852562	0.00669809	0.130032	-0.0193189	-0.0023007	-0.0341826
65.6667	0.0481709	-0.024646	0.113161	-0.0228774	-0.0028145	-0.0340998
66	0.0176126	-0.0546489	0.0860045	-0.0323498	-0.0081937	-0.0386338
66.3333	-0.0135342	-0.0814624	0.0593185	-0.0293731	-0.0097578	-0.035492
66.6667	-0.0423289	-0.110512	0.0340396	-0.0281026	-0.0073501	-0.037003
67	-0.0761317	-0.132619	0.0036793	-0.0355757	-0.0092504	-0.0316509
67.3333	-0.104569	-0.155995	-0.0187303	-0.0331061	-0.0081074	-0.0406728
67.6667	-0.132027	-0.179732	-0.0472029	-0.0327374	-0.0051865	-0.0319881
68	-0.164577	-0.192515	-0.0713793	-0.0342383	-0.0049818	-0.0324421
68.3333	-0.177707	-0.209306	-0.0969304	-0.0364053	-0.0015584	-0.0312448
68.6667	-0.194196	-0.214869	-0.117088	-0.0331212	-0.0030727	-0.0204866
69	-0.217263	-0.230183	-0.144452	-0.0303944	0.00267814	-0.0248124
69.3333	-0.223361	-0.235044	-0.166358	-0.0335554	0.00563407	-0.0206384
69.6667	-0.232771	-0.239012	-0.180671	-0.0277155	0.00493883	-0.007107
70	-0.235924	-0.244043	-0.188198	-0.0271575	0.00726351	-0.0073517
70.3333	-0.247259	-0.247173	-0.198902	-0.0296754	0.0062103	-0.0058352
70.6667	-0.25062	-0.241331	-0.209796	-0.0266619	0.00901693	-0.0001085
71	-0.257353	-0.241478	-0.220884	-0.0274473	0.00915623	-0.0027364
71.3333	-0.259216	-0.24164	-0.222804	-0.0243032	0.0108955	0.00189943
71.6667	-0.269521	-0.24593	-0.22371	-0.0246917	0.0142908	0.00291604
72	-0.264761	-0.240971	-0.224636	-0.0173697	0.0128997	0.00581102
72.3333	-0.263346	-0.236987	-0.223443	-0.0117093	0.016414	0.0043427
72.6667	-0.261913	-0.227678	-0.215762	-0.009659	0.0196005	0.00664757
73	-0.255246	-0.220351	-0.21121	-0.0117387	0.0157214	0.0102691
73.3333	-0.248471	-0.204337	-0.204383	0.00041506	0.0151604	0.0152447
73.6667	-0.236279	-0.189145	-0.189682	0.00741352	0.0253329	0.0144056
74	-0.216749	-0.171528	-0.18366	0.00154405	0.015322	0.016179
74.3333	-0.198693	-0.150324	-0.165125	0.012352	0.011244	0.0139628
74.6667	-0.171264	-0.124333	-0.14398	0.0141137	0.0132953	0.0265154
75	-0.145207	-0.0967873	-0.122452	0.024952	0.0153958	0.0202364
75.3333	-0.10764	-0.0710316	-0.102854	0.0240194	0.0207154	0.0179409
75.6667	-0.0787575	-0.0459774	-0.0829035	0.0344196	0.0215728	0.0204339
76	-0.0437648	-0.0136075	-0.056687	0.0369946	0.0252235	0.0229528
76.3333	-0.0062998	0.0170028	-0.0299943	0.0366216	0.0219478	0.0184448
76.6667	0.0336932	0.0446344	-0.0052235	0.0484487	0.0289788	0.024508
77	0.0762708	0.0786381	0.0212096	0.0468901	0.0266295	0.0220462
77.3333	0.117604	0.119183	0.0456686	0.0515473	0.028079	0.0224158
77.6667	0.15373	0.148431	0.0631415	0.0545123	0.031011	0.0176629
78	0.184507	0.170917	0.0896652	0.0520641	0.0300812	0.0179603
78.3333	0.217765	0.195009	0.104054	0.0611283	0.0281452	0.0167587
78.6667	0.247528	0.209644	0.118686	0.0615156	0.0281667	0.0162648
79	0.267617	0.223272	0.130996	0.0604934	0.0312046	0.0134814
79.3333	0.292093	0.234607	0.143506	0.0618475	0.0251634	0.0106336
79.6667	0.306627	0.243582	0.15622	0.0734266	0.0405058	0.0138447
80	0.30888	0.24373	0.151953	0.0646644	0.0334027	0.00088827
80.3333	0.306926	0.243846	0.160913	0.0581803	0.0277365	0.00791927
80.6667	0.321816	0.238713	0.152491	0.0751724	0.0308932	-0.002186
81	0.317707	0.221604	0.15339	0.0610364	0.0235182	-0.0014202
81.3333	0.304871	0.217422	0.152892	0.0614939	0.0133534	-0.0062214
81.6667	0.293937	0.205082	0.141258	0.0645715	0.02184	-0.0111099
82	0.289336	0.184354	0.134958	0.0650928	0.0201642	-0.0128639
82.3333	0.277989	0.16047	0.120024	0.0565675	0.0108129	-0.0162819
82.6667	0.255272	0.13886	0.113322	0.045688	0.0139729	-0.024662
83	0.243349	0.119595	0.102136	0.0520263	0.0138517	-0.028241
83.3333	0.226651	0.0985322	0.0950583	0.0485811	0.0003124	-0.0318839
83.6667	0.21191	0.0798794	0.0848761	0.0523281	0.00402213	-0.0347578
84	0.18997	0.0579835	0.0729848	0.0403382	0.00324691	-0.0401974
84.3333	0.169938	0.0399844	0.0623276	0.0326503	0.00131435	-0.0490921
84.6667	0.158896	0.0216216	0.0559584	0.0213163	-0.0046804	-0.0504797
85	0.135818	-0.0030012	0.0326946	0.0220283	-0.0107663	-0.0527522
85.3333	0.112308	-0.0206753	0.0212516	0.024549	-0.0075964	-0.0533509
85.6667	0.0883627	-0.0402012	-0.0043876	0.0211438	-0.00968	-0.0444779
86	0.0615507	-0.0646554	-0.0195796	0.010386	-0.0189103	-0.0537476
86.3333	0.0342483	-0.0849955	-0.0224486	0.0178137	-0.0270835	-0.0596469
86.6667	0.00398327	-0.104185	-0.0461096	0.0117582	-0.0317702	-0.0480728
87	-0.0243418	-0.126858	-0.0686201	0.00116861	-0.0274447	-0.0558041
87.3333	-0.0506704	-0.14367	-0.0737167	-0.0045669	-0.0450171	-0.0521017
87.6667	-0.0825329	-0.162386	-0.0969324	-0.0117122	-0.0333632	-0.0492693
88	-0.109862	-0.183053	-0.107372	-0.0157522	-0.0431983	-0.0347694
88.3333	-0.140253	-0.189547	-0.121347	-0.0231706	-0.0388512	-0.0354597
88.6667	-0.165994	-0.205949	-0.137267	-0.016725	-0.0451144	-0.0316484
89	-0.197426	-0.212761	-0.151785	-0.0249738	-0.0489466	-0.0323709
89.3333	-0.210935	-0.221352	-0.183675	-0.0354562	-0.0407503	-0.0285482
89.6667	-0.240661	-0.226733	-0.186794	-0.0302475	-0.0375722	-0.0237906
90	-0.249426	-0.22204	-0.203896	-0.0375065	-0.0414586	-0.025474
90.3333	-0.277308	-0.22408	-0.212517	-0.0328617	-0.0343573	-0.0225564
90.6667	-0.270168	-0.220969	-0.221286	-0.0381356	-0.0409168	-0.0187021
91	-0.279439	-0.205608	-0.223061	-0.0362487	-0.0429653	-0.0157721
91.3333	-0.288876	-0.19522	-0.226665	-0.0254627	-0.0284421	-0.0071951
91.6667	-0.292874	-0.179316	-0.223066	-0.0233291	-0.0317921	-0.0032895
92	-0.29412	-0.170263	-0.226724	-0.0324372	-0.0244136	0.00157526
92.3333	-0.275441	-0.155626	-0.217524	-0.0188413	-0.02849	0.00645784
92.6667	-0.293812	-0.133445	-0.208172	-0.027309	-0.0244256	0.00752784
93	-0.289312	-0.120036	-0.196792	-0.0203108	-0.0258333	0.00088869
93.3333	-0.284738	-0.100832	-0.185229	-0.0067737	-0.0342312	0.0105837
93.6667	-0.283038	-0.0794213	-0.17158	-0.0121431	-0.0266581	-0.0029398
94	-0.260501	-0.0614009	-0.142369	-0.0103138	-0.0316952	0.00677009
94.3333	-0.23459	-0.0259822	-0.126247	-0.0158296	-0.0261495	0.00675607
94.6667	-0.223364	-0.0148503	-0.0981983	-0.0223017	-0.0284264	0.00082364
95	-0.190616	0.00612071	-0.0717004	-0.0128754	-0.0365471	0.00171897
95.3333	-0.163477	0.0313328	-0.0428455	0.00023359	-0.026579	-0.0003746
95.6667	-0.129697	0.0608836	-0.0175683	0.00503499	-0.0289702	0.011408
96	-0.10162	0.0909124	0.00604778	0.0090994	-0.0284524	0.00429369
