# Supplementary material for: Transcriptional rewiring of an evolutionarily conserved circadian clock
Source: EMBO J. 2024 Apr 16;43(10):5. doi: 10.1038/s44318-024-00088-3 (PMC11099105; doi:10.1038/s44318-024-00088-3)
Supplement: Supplementary file 5 — Source data Fig. 1 [file 44318_2024_88_MOESM5_ESM.zip › Source Data Figure 1/Figure 1D/Figure1D_Luminiscence.xlsx]

## Sheet: Readme
Luciferase activity in constant darkness for the WT and HO-10 clock.
Detrended data using FRQ-LUC reporter

## Sheet: 1D.FRQ-LUC
	Luminiscense (A.U.)
Time (h)	WT			HO-10
0	0.244378	0.522183	0.279207	0.0412264	0.0746886	0.0137344
0.333333	0.229738	0.499269	0.275676	0.0323278	0.0669258	0.0128634
0.666667	0.192884	0.463838	0.244958	0.0247141	0.0606696	0.0132413
1	0.173032	0.431461	0.213624	0.015399	0.053397	0.00736159
1.33333	0.130508	0.385951	0.185101	0.00739289	0.0468133	-0.0097114
1.66667	0.100675	0.351598	0.152508	-3.187e-05	0.0356503	-0.020497
2	0.065731	0.366704	0.119241	-0.0037108	0.0304612	-0.0324881
2.33333	0.0483775	0.280017	0.0923767	-0.0090725	0.0224246	-0.0407316
2.66667	0.0122147	0.242728	0.0613521	-0.0161765	0.0178521	-0.0514322
3	-0.02002	0.213167	0.0405162	-0.0210144	0.0103761	-0.0559471
3.33333	-0.0388555	0.178338	0.0119013	-0.0276216	0.00082517	-0.0653947
3.66667	-0.0675781	0.142532	-0.0136557	-0.0318923	-0.0051574	-0.0699169
4	-0.0873769	0.110301	-0.0397904	-0.0371153	-0.0122594	-0.0769073
4.33333	-0.117264	0.072516	-0.0627564	-0.0390539	-0.0185652	-0.0789958
4.66667	-0.142949	0.0430962	-0.0824577	-0.0453669	-0.0270172	-0.0860097
5	-0.164318	0.0128531	-0.110319	-0.0500891	-0.0346831	-0.08936
5.33333	-0.181254	-0.0230992	-0.134951	-0.0584749	-0.0405095	-0.0902802
5.66667	-0.203621	-0.0502099	-0.156251	-0.0616913	-0.0516468	-0.0887737
6	-0.226534	-0.0981023	-0.193929	-0.0704371	-0.0609827	-0.0921901
6.33333	-0.244922	-0.11181	-0.200448	-0.0702134	-0.0631382	-0.0895056
6.66667	-0.268931	-0.136186	-0.21933	-0.0774298	-0.0664162	-0.0868432
7	-0.277974	-0.156002	-0.234613	-0.0782357	-0.0675941	-0.0792993
7.33333	-0.303048	-0.192306	-0.250314	-0.0809715	-0.0687933	-0.0791259
7.66667	-0.318172	-0.208065	-0.270626	-0.0519177	-0.0711334	-0.0703838
8	-0.323044	-0.224238	-0.287248	-0.0817708	-0.0485773	-0.0653309
8.33333	-0.338954	-0.246403	-0.29151	-0.0767461	-0.0598818	-0.0565986
8.66667	-0.355331	-0.274831	-0.304602	-0.0746053	-0.0505156	-0.0515553
9	-0.366675	-0.286857	-0.322452	-0.067341	-0.0444292	-0.0428181
9.33333	-0.378399	-0.305007	-0.336382	-0.0629813	-0.036974	-0.0316025
9.66667	-0.384882	-0.311816	-0.337316	-0.0543558	-0.0317378	-0.0228361
10	-0.39734	-0.336785	-0.351932	-0.0507876	-0.0288159	-0.0115746
10.3333	-0.398703	-0.344156	-0.353262	-0.0428702	-0.0220729	-0.0027612
10.6667	-0.400239	-0.357878	-0.363976	-0.0380029	-0.0202002	0.00359422
11	-0.407836	-0.371954	-0.370359	-0.0341172	-0.0169968	0.011216
11.3333	-0.403851	-0.380004	-0.372254	-0.0257132	-0.0124101	0.0188672
11.6667	-0.411951	-0.381738	-0.369497	-0.0238405	-0.0090177	0.0303055
12	-0.414297	-0.396639	-0.371627	-0.0196622	-0.0068713	0.0367809
12.3333	-0.404535	-0.385143	-0.359173	-0.0153926	-0.0019688	0.0483216
12.6667	-0.400915	-0.37321	-0.36143	-0.0087001	0.00168984	0.0561423
13	-0.384759	-0.374651	-0.348746	-0.0065743	0.00543931	0.0627449
13.3333	-0.368365	-0.347992	-0.330754	-0.0008278	0.00365187	0.0719285
13.6667	-0.383969	-0.363211	-0.333052	-0.0046351	0.00323205	0.0722605
14	-0.341356	-0.320906	-0.298947	0.00492089	0.0100164	0.0802638
14.3333	-0.311065	-0.277204	-0.274666	0.0122176	0.0111132	0.0806339
14.6667	-0.286864	-0.247023	-0.244518	0.0159075	0.0166784	0.0861577
15	-0.262213	-0.215852	-0.219136	0.0171225	0.014859	0.0891439
15.3333	-0.230244	-0.175958	-0.187719	0.0234991	0.0160235	0.0908613
15.6667	-0.197623	-0.134786	-0.155605	0.0221823	0.0156596	0.0873908
16	-0.171356	-0.100268	-0.13969	0.0221278	0.0183979	0.0838968
16.3333	-0.144573	-0.0565841	-0.100635	0.0273985	0.016438	0.0803777
16.6667	-0.110052	-0.0033261	-0.0722513	0.0287107	0.0160144	0.0821046
17	-0.0820959	0.0348923	-0.0491103	0.0314004	0.0139362	0.0732584
17.3333	-0.0461783	0.0573141	-0.0254881	0.0299617	0.0167273	0.0696553
17.6667	-0.0244657	0.106207	0.00464727	0.0256444	0.0128995	0.0673572
18	0.0128337	0.139077	0.0354499	0.0268878	0.0140232	0.0596689
18.3333	0.0278829	0.172892	0.0545737	0.0238072	0.00831294	0.0492091
18.6667	0.0509556	0.198646	0.0678011	0.0191607	0.00243878	0.0427136
19	0.0744744	0.225096	0.087586	0.0188053	0.00166169	0.0375149
19.3333	0.0744427	0.233636	0.0948842	0.0139226	0.00084764	0.0281521
19.6667	0.0823447	0.24231	0.102226	0.00889083	-0.0071984	0.0241977
20	0.0985058	0.260718	0.109611	0.00063882	-0.0081784	0.0160454
20.3333	0.0982624	0.260056	0.117039	-0.0031843	-0.0184146	0.00780156
20.6667	0.10628	0.279026	0.110921	-0.0102713	-0.0195892	0.00506283
21	0.105773	0.248157	0.0975842	-0.0143741	-0.0264718	-0.0061573
21.3333	0.113753	0.246805	0.104668	-0.0234342	-0.0335351	-0.009014
21.6667	0.0865583	0.245258	0.0976286	-0.0327386	-0.0427149	-0.0147566
22	0.0762747	0.211931	0.0830545	-0.0323877	-0.0482115	-0.023437
22.3333	0.0745753	0.198803	0.0824712	-0.0470836	-0.0518687	-0.0293433
22.6667	0.0634722	0.174277	0.0448204	-0.0486288	-0.0536183	-0.0324258
23	0.042572	0.14886	0.0358899	-0.0604962	-0.0655501	-0.0413882
23.3333	0.0209069	0.122536	0.0113892	-0.0622755	-0.0675177	-0.0475308
23.6667	0.00802974	0.0952846	0.00912999	-0.0658653	-0.0695376	-0.049323
24	-0.0150875	0.067089	-0.0245287	-0.0731028	-0.0737074	-0.051143
24.3333	-0.0390256	0.026242	-0.0434551	-0.0733487	-0.0800989	-0.0544883
24.6667	-0.0338471	0.0196563	-0.0550282	-0.0772454	-0.075919	-0.0654167
25	-0.0590591	-0.0113028	-0.0670556	-0.0775727	-0.0803239	-0.0643596
25.3333	-0.0645996	-0.0554873	-0.0877881	-0.0816382	-0.0760653	-0.0694012
25.6667	-0.0912843	-0.0762727	-0.0925104	-0.0820503	-0.073936	-0.0729779
26	-0.140012	-0.135459	-0.131373	-0.0900945	-0.0807275	-0.0750596
26.3333	-0.115242	-0.119914	-0.111304	-0.0810148	-0.0695624	-0.0724975
26.6667	-0.133378	-0.155728	-0.125622	-0.0814706	-0.0650309	-0.0714727
27	-0.0749755	-0.16639	-0.122791	-0.0740711	-0.0581016	-0.0656944
27.3333	-0.149245	-0.177413	-0.146841	-0.0704982	-0.0557114	-0.0662048
27.6667	-0.16905	-0.202293	-0.144439	-0.0648423	-0.0438417	-0.066725
28	-0.166528	-0.22792	-0.160468	-0.0590719	-0.0388963	-0.0607954
28.3333	-0.164047	-0.226567	-0.158386	-0.053186	-0.0338663	-0.0531552
28.6667	-0.173443	-0.253337	-0.156342	-0.0492678	-0.0238842	-0.0519591
29	-0.183216	-0.238124	-0.163916	-0.0431714	-0.0284701	-0.0474461
29.3333	-0.205546	-0.294758	-0.191209	-0.04335	-0.0257198	-0.0445304
29.6667	-0.191574	-0.26512	-0.17012	-0.0004567	-0.0254426	-0.0382225
30	-0.202341	-0.308889	-0.178467	-0.0307052	-0.0201169	-0.033509
30.3333	-0.213507	-0.293725	-0.19723	-0.0330126	-0.0274916	-0.0287257
30.6667	-0.225077	-0.323871	-0.19609	-0.0309382	-0.0247057	-0.0255842
31	-0.210953	-0.339402	-0.194994	-0.03109	-0.0297053	-0.0154923
31.3333	-0.222986	-0.339727	-0.204459	-0.0267152	-0.0269292	-0.010465
31.6667	-0.222018	-0.340076	-0.20359	-0.0291662	-0.0294327	-0.0053621
32	-0.234705	-0.356477	-0.213561	-0.0293665	-0.0266436	0.00334914
32.3333	-0.234028	-0.389537	-0.212925	-0.0295917	-0.0319396	0.00685535
32.6667	-0.247382	-0.374139	-0.22341	-0.0322164	-0.0373548	0.0104142
33	-0.23283	-0.391635	-0.223009	-0.0349167	-0.0428899	0.0176394
33.3333	-0.246671	-0.375891	-0.222654	-0.0401178	-0.0318645	0.0213338
33.6667	-0.246395	-0.393858	-0.222347	-0.0405467	-0.0374912	0.023249
34	-0.260922	-0.395018	-0.233737	-0.0360521	-0.0432397	0.0288892
34.3333	-0.246002	-0.396211	-0.22187	-0.0389846	-0.0433996	0.0327518
34.6667	-0.230738	-0.309124	-0.2217	-0.0394689	-0.0435818	0.0329178
35	-0.245814	-0.398702	-0.221576	-0.0399806	-0.0408808	0.0387589
35.3333	-0.230251	-0.381923	-0.221496	-0.0379418	-0.0410835	0.0427816
35.6667	-0.23008	-0.364764	-0.221462	-0.0384825	-0.035396	0.0411016
36	-0.245907	-0.365719	-0.208928	-0.0285313	-0.0326127	0.0490706
36.3333	-0.197572	-0.3106	-0.196135	-0.0183988	-0.0207789	0.0493579
36.6667	-0.197131	-0.311002	-0.18308	-0.0107663	-0.020898	0.0555423
37	-0.180166	-0.31144	-0.182761	-0.0057119	-0.0088049	0.0558774
37.3333	-0.146054	-0.23458	-0.143021	0.00489089	0.00038514	0.0602046
37.6667	-0.128131	-0.234252	-0.115703	0.0101555	0.00659514	0.0625836
38	-0.127021	-0.194449	-0.101265	0.0127113	0.0128846	0.0649947
38.3333	-0.0911379	-0.153837	-0.0729338	0.0181083	0.0224167	0.0653973
38.6667	-0.0720619	-0.112415	-0.0440113	0.0321092	0.0320813	0.0616895
39	-0.0169363	-0.0293963	-0.014494	0.0348784	0.0322335	0.0682796
39.3333	0.00335005	-0.0271343	0.0156224	0.0405697	0.0356032	0.0645295
39.6667	0.042291	0.0583641	0.0605899	0.0492637	0.0357335	0.0649241
40	0.0820617	0.0824379	0.106483	0.055144	0.0358396	0.069556
40.3333	0.085291	0.149394	0.13874	0.0551547	0.0392428	0.067852
40.6667	0.126301	0.19614	0.142162	0.0491338	0.0393269	0.0725649
41	0.206394	0.222034	0.190222	0.0520673	0.0360111	0.0643566
41.3333	0.191509	0.248324	0.224181	0.0580853	0.0428243	0.0603855
41.6667	0.234834	0.297114	0.228348	0.0518501	0.0360024	0.0607445
42	0.239459	0.324413	0.263243	0.0517021	0.0325035	0.0500519
42.3333	0.244063	0.35211	0.283237	0.0483899	0.0289245	0.0481111
42.6667	0.248644	0.357456	0.272146	0.0449972	0.0147263	0.0371747
43	0.273634	0.385738	0.308303	0.0447165	0.00736071	0.0306
43.3333	0.299041	0.391237	0.329079	0.0250932	-0.0072815	0.0102999
43.6667	0.283121	0.420108	0.317785	0.0245979	-0.0077877	0.0194683
44	0.308926	0.449385	0.35523	0.0175295	-0.0155729	0.00803288
44.3333	0.313838	0.431388	0.376805	0.0235305	-0.0271549	0.00572168
44.6667	0.318729	0.412925	0.348622	0.00631956	-0.027888	-0.0012844
45	0.3236	0.442551	0.31976	0.00558776	-0.0397874	-0.0060292
45.3333	0.284489	0.399091	0.341312	-0.0120785	-0.040666	-0.0061022
45.6667	0.288874	0.37944	0.328791	-0.0095851	-0.0566597	-0.0109296
46	0.338089	0.38426	0.281178	-0.0208052	-0.0539153	-0.0158127
46.3333	0.274936	0.363889	0.32025	-0.0322103	-0.0664662	-0.0207509
46.6667	0.256168	0.343045	0.271424	-0.0437994	-0.0753677	-0.0305916
47	0.260028	0.321728	0.239445	-0.0450222	-0.0805305	-0.0332286
47.3333	0.193918	0.274105	0.206763	-0.0533532	-0.0857868	-0.035889
47.6667	0.197069	0.277667	0.191612	-0.0546724	-0.0950908	-0.0435087
48	0.176437	0.228641	0.249749	-0.0560119	-0.0886137	-0.0363129
48.3333	0.155337	0.205191	0.123051	-0.0609944	-0.0900761	-0.0465032
48.6667	0.109561	0.127798	0.0689284	-0.0696991	-0.099667	-0.0542898
49	0.0873078	0.102926	0.0705561	-0.0675017	-0.10126	-0.057103
49.3333	0.0645898	0.0775604	0.0148012	-0.0726759	-0.0905529	-0.0573969
49.6667	0.0165189	0.0517008	-0.022748	-0.0779213	-0.0921178	-0.0551287
50	-0.0073582	-0.0299433	-0.0415545	-0.0945003	-0.0811848	-0.055392
50.3333	-0.0570396	-0.0572485	-0.0607427	-0.0772757	-0.0827168	-0.0608096
50.6667	-0.107638	-0.113155	-0.0803152	-0.0826466	-0.0715507	-0.0558924
51	-0.107576	-0.113342	-0.12031	-0.0765862	-0.0602158	-0.0378678
51.3333	-0.133544	-0.142137	-0.120626	-0.0704376	-0.0487098	-0.0563571
51.6667	-0.186216	-0.257852	-0.182183	-0.0797355	-0.0500647	-0.0565758
52	-0.186877	-0.230276	-0.183106	-0.0539672	-0.0295545	-0.0488389
52.3333	-0.214244	-0.231543	-0.163274	-0.055398	-0.0219696	-0.0463379
52.6667	-0.188248	-0.321379	-0.206001	-0.0449642	-0.0187227	-0.046477
53	-0.2161	-0.323429	-0.228356	-0.0383777	-0.0019836	-0.0412311
53.3333	-0.271789	-0.355503	-0.208422	-0.0156681	0.0104911	-0.0359249
53.6667	-0.273213	-0.357873	-0.231224	-0.0128436	0.00948917	-0.0332724
54	-0.246832	-0.360287	-0.232707	-0.0018654	0.0222311	-0.0278597
54.3333	-0.30416	-0.393447	-0.256155	0.0133305	0.0305371	-0.0196494
54.6667	-0.277585	-0.458079	-0.257899	0.0163873	0.0203136	-0.0141071
55	-0.307579	-0.430177	-0.237349	0.031875	0.0334134	-0.0029798
55.3333	-0.309313	-0.464691	-0.261489	0.0309213	0.0325016	-0.0056258
55.6667	-0.311063	-0.468071	-0.263335	0.0257766	0.031565	0.00286408
56	-0.312828	-0.439584	-0.265217	0.0415894	0.0306037	0.0114345
56.3333	-0.314608	-0.507147	-0.267133	0.0406735	0.0296176	0.0172724
56.6667	-0.316404	-0.478514	-0.269085	0.0439975	0.0286068	0.0203415
57	-0.288337	-0.482095	-0.271072	0.0473583	0.0275712	0.0262777
57.3333	-0.32004	-0.518638	-0.296841	0.0378658	0.0165884	0.0351165
57.6667	-0.261205	-0.456242	-0.251202	0.0455507	0.0254262	0.0383139
58	-0.262599	-0.426304	-0.253089	0.0402915	0.0293549	0.0415418
58.3333	-0.264007	-0.429578	-0.255011	0.052439	0.0231827	0.0476831
58.6667	-0.296458	-0.466825	-0.256969	0.0383897	0.0271399	0.0567722
59	-0.235604	-0.333728	-0.209379	0.0374287	0.0311506	0.0659376
59.3333	-0.236821	-0.405251	-0.210984	0.0364618	0.0404093	0.0576746
59.6667	-0.174605	-0.373764	-0.162187	0.0354894	0.0341017	0.0669231
60	-0.143428	-0.271894	-0.16343	0.0434631	0.0276917	0.0791879
60.3333	-0.111799	-0.274157	-0.164706	0.0335313	0.0318026	0.0738414
60.6667	-0.0797165	-0.240985	-0.14015	0.037065	0.0306174	0.0714201
61	-0.0471786	-0.171592	-0.08911	0.036099	0.0347997	0.077907
61.3333	-0.0799589	-0.137188	-0.11613	0.0396914	0.0227463	0.0814615
61.6667	-0.0138534	-0.102295	-0.0905792	0.0387424	0.0378624	0.0850469
62	0.0198237	0.0792296	-0.0646201	0.0423949	0.0421741	0.0856547
62.3333	0.0203705	-0.0310255	-0.0652104	0.0507115	0.0409932	0.0832508
62.6667	0.122389	0.042428	-0.011466	0.049823	0.050969	0.077801
63	0.123628	0.0422454	0.0157332	0.0489348	0.038565	0.0844854
63.3333	0.124862	0.117253	0.0433504	0.0480474	0.0373183	0.0637351
63.6667	0.195165	0.269084	0.0435342	0.0424564	0.0360503	0.0704251
64	0.231641	0.194133	0.0998489	0.0651787	0.0290124	0.0740924
64.3333	0.233576	0.233354	0.157041	0.0453961	0.0160853	0.0716135
64.6667	0.270763	0.31181	0.186581	0.0492832	0.0204642	0.0660191
65	0.30843	0.313382	0.216551	0.0484285	0.0131655	0.0603865
65.3333	0.275102	0.354199	0.217962	0.0523832	-0.0001414	0.0453421
65.6667	0.31325	0.356012	0.248567	0.0419066	0.0042177	0.0395964
66	0.31566	0.397637	0.250157	0.0458909	0.00863748	0.0369592
66.3333	0.391006	0.399698	0.281401	0.05965	0.00709015	0.0343061
66.6667	0.393906	0.482543	0.31308	0.0442266	0.00552453	0.0252919
67	0.35985	0.485146	0.315053	0.0532126	0.0100486	0.0162122
67.3333	0.399715	0.487736	0.317	0.042589	0.00234019	0.0166571
67.6667	0.402625	0.449044	0.349527	0.0368379	-0.0116513	0.00748089
68	0.405538	0.492878	0.320813	0.0409822	-0.0195913	0.00468062
68.3333	0.370503	0.453573	0.322678	0.0252428	-0.015095	-0.0078421
68.6667	0.411377	0.497969	0.35582	0.0344074	-0.0231461	-0.0074707
69	0.337394	0.415595	0.326321	0.0336159	-0.0249467	-0.0201346
69.3333	0.33982	0.460261	0.328099	0.0277923	-0.03953	-0.0165301
69.6667	0.342249	0.41941	0.329847	0.0118155	-0.0350153	-0.0326128
70	0.305464	0.421295	0.26708	0.00081168	-0.0368989	-0.0356241
70.3333	0.307642	0.379502	0.300776	-0.0051597	-0.032295	-0.041971
70.6667	0.270092	0.337079	0.269486	-0.0111607	-0.0407085	-0.0417146
71	0.232025	0.338299	0.270642	-0.0120486	-0.0360531	-0.0447951
71.3333	0.273942	0.29491	0.238585	-0.0232508	-0.0511911	-0.0479001
71.6667	0.235356	0.250875	0.172608	-0.024157	-0.0465219	-0.0611358
72	0.237023	0.251407	0.206616	-0.0458683	-0.0484848	-0.0609517
72.3333	0.197647	0.160844	0.207174	-0.0520603	-0.0571979	-0.0641628
72.6667	0.15774	0.160691	0.173578	-0.0582838	-0.0524471	-0.0605776
73	0.117296	0.114333	0.105122	-0.0592715	-0.0544461	-0.0638147
73.3333	0.0344642	0.0207988	0.070286	-0.0496698	-0.0633138	-0.0636386
73.6667	0.0347786	0.0195854	0.0697755	-0.0665263	-0.0653759	-0.0703751
74	0.0350857	-0.0288172	0.069233	-0.0675042	-0.0605122	-0.0702276
74.3333	-0.0072788	-0.0779146	-0.0372309	-0.0631156	-0.0416235	-0.0665917
74.6667	-0.050203	-0.0798969	-0.0740716	-0.0640499	-0.0646124	-0.0629238
75	-0.0936924	-0.130071	-0.0398817	-0.059571	-0.0525606	-0.0662629
75.3333	-0.137753	-0.132471	-0.113254	-0.0658858	-0.0616564	-0.0554904
75.6667	-0.18239	-0.183742	-0.15136	-0.0558878	-0.0637036	-0.0588284
76	-0.183547	-0.186571	-0.117029	-0.0512555	-0.0370269	-0.0550612
76.3333	-0.184724	-0.288474	-0.118963	-0.0520609	-0.0389268	-0.040503
76.6667	-0.230553	-0.29209	-0.194799	-0.0362813	-0.0335676	-0.0546298
77	-0.232057	-0.39618	-0.271599	-0.0203352	-0.0135093	-0.0544136
77.3333	-0.278797	-0.350049	-0.274559	0.00693373	-0.015263	-0.0323724
77.6667	-0.280638	-0.456021	-0.277549	0.00647113	0.00517126	-0.0320496
78	-0.282504	-0.409659	-0.280569	0.00602672	0.0109791	-0.0243792
78.3333	-0.376601	-0.414277	-0.321725	0.0395457	0.0243588	-0.0203262
78.6667	-0.379121	-0.522956	-0.325043	0.0336221	0.0303826	-0.012525
79	-0.381673	-0.476068	-0.289819	0.0448067	0.0364951	-0.012104
79.3333	-0.384257	-0.481246	-0.331769	0.0561308	0.0274474	-0.0079335
79.6667	-0.339556	-0.380277	-0.296137	0.073372	0.0643414	0.00381011
80	-0.389521	-0.491806	-0.299341	0.0792136	0.0476669	0.0118867
80.3333	-0.344264	-0.443329	-0.302574	0.0734749	0.0541088	0.020045
80.6667	-0.346663	-0.394159	-0.266095	0.102905	0.06847	0.0282866
81	-0.349091	-0.508164	-0.309127	0.0913917	0.0672951	0.0327674
81.3333	-0.302661	-0.403731	-0.272238	0.0975773	0.0978082	0.0450258
81.6667	-0.304829	-0.353212	-0.275351	0.091929	0.0968499	0.0457534
82	-0.307023	-0.301972	-0.278492	0.0862451	0.0878734	0.0503945
82.3333	-0.259383	-0.362384	-0.0770956	0.0865609	0.0868777	0.0590129
82.6667	-0.211114	-0.367063	-0.202559	0.0808369	0.10216	0.0795755
83	-0.313768	-0.485789	-0.246694	0.081183	0.076719	0.0646111
83.3333	-0.112656	-0.261815	-0.166473	0.0877105	0.0921872	0.0774401
83.6667	-0.216021	-0.323671	-0.169043	0.0943493	0.0829767	0.0703253
84	-0.114643	-0.211756	-0.129549	0.101102	0.0903888	0.0792868
84.3333	-0.0637925	-0.156875	-0.0896081	0.107972	0.0979309	0.0761591
84.6667	-0.0644822	-0.16026	-0.0492183	0.0960427	0.131068	0.0852518
85	-0.0126287	-0.0447578	-0.0511747	0.103031	0.0963205	0.0780067
85.3333	-0.0129962	-0.167185	-0.0531531	0.0845797	0.0869204	0.0665397
85.6667	-0.0133726	-0.0500809	0.0313865	0.0916456	0.0860815	0.06741
86	0.0398481	-0.0528077	-0.0136652	0.079402	0.0852542	0.0682871
86.3333	0.0398113	-0.0555773	-0.0154662	0.0800652	0.0756262	0.0607547
86.6667	0.148396	0.126477	0.114659	0.080767	0.0836354	0.061595
87	0.149065	0.0628801	0.113535	0.0748908	0.0380857	0.0539231
87.3333	0.204763	0.248384	0.156852	0.0689587	0.0549956	0.0590094
87.6667	0.150404	0.184724	0.20063	0.0696821	0.0631068	0.0512188
88	0.206827	0.246939	0.199937	0.0704444	0.0622046	0.0433272
88.3333	0.263981	0.310029	0.244402	0.0576195	0.0428192	0.0353322
88.6667	0.265389	0.309696	0.289333	0.0446293	0.0324584	0.0360183
89	0.32365	0.374104	0.28908	0.0453032	0.0407528	0.0278657
89.3333	0.268226	0.308963	0.288816	0.0251044	0.0397303	0.0240532
89.6667	0.327238	0.439934	0.288542	0.00462008	0.02915	0.0112294
90	0.386997	0.374293	0.288258	0.0192372	0.0280585	0.0117561
90.3333	0.389185	0.440936	0.334574	0.00557278	0.0269725	0.012284
90.6667	0.332692	0.508501	0.381362	0.00610081	0.00625234	0.00824598
91	0.393594	0.576995	0.334447	0.0139127	0.0347253	-0.0004495
91.3333	0.395816	0.374283	0.381701	-0.0073505	0.00375255	-0.0185255
91.6667	0.398051	0.511259	0.381861	-0.0215648	0.00250621	-0.0135525
92	0.400298	0.512151	0.382017	-0.0062802	0.00126213	-0.0225941
92.3333	0.342014	0.513031	0.430214	-0.0206642	2.026e-05	-0.0270428
92.6667	0.343918	0.513896	0.334031	-0.0050661	0.00915333	-0.0315605
93	0.345837	0.444312	0.38246	-0.0196232	-0.0024568	-0.031358
93.3333	0.347772	0.586511	0.382602	-0.0343938	-0.0142618	-0.0408095
93.6667	0.349722	0.373598	0.333741	-0.0184365	-0.0262665	-0.0601222
94	0.22692	0.445333	0.333641	-0.0177869	0.0046187	-0.0454612
94.3333	0.290925	0.445645	0.383018	-0.0328291	-0.0073828	-0.0552446
94.6667	0.229455	0.373069	0.283726	-0.0480935	0.00237539	-0.0602137
95	0.230756	0.372864	0.333341	-0.0475904	-0.0320129	-0.0602618
95.3333	0.104425	0.298791	0.383429	-0.0389865	-0.0110512	-0.0552788
95.6667	0.169248	0.298068	0.282724	-0.0139515	-0.0235789	-0.0705435
96	0.105737	0.297333	0.23174	-0.0376518	-0.0249052	-0.0706979
