# Supplementary material for: Transcriptional rewiring of an evolutionarily conserved circadian clock
Source: EMBO J. 2024 Apr 16;43(10):5. doi: 10.1038/s44318-024-00088-3 (PMC11099105; doi:10.1038/s44318-024-00088-3)
Supplement: Supplementary file 5 — Source data Fig. 1 [file 44318_2024_88_MOESM5_ESM.zip › Source Data Figure 1/Figure 1C/Figure1C_Luminiscence.xlsx]

## Sheet: Readme
Luciferase activity in constant darkness for the WT and HO-10 clock.
Detrended data using cbox-luc reporter

## Sheet: 1C. Cbox-luc
	Luminiscense (A.U.)
Time (h)	WT			HO-10
0	-0.126262	-0.185736	-0.257525	-0.168108	-0.175932	-0.105943
0.5	-0.248555	-0.244616	-0.314289	-0.165052	-0.165652	-0.0856162
1	-0.283201	-0.288111	-0.355755	-0.183537	-0.176703	-0.0872197
1.5	-0.31437	-0.30745	-0.388932	-0.183295	-0.166861	-0.104786
2	-0.335039	-0.318639	-0.412988	-0.180763	-0.157953	-0.108582
2.5	-0.322034	-0.322914	-0.427125	-0.185565	-0.159305	-0.102338
3	-0.323818	-0.332489	-0.435354	-0.184704	-0.153952	-0.0984402
3.5	-0.335047	-0.339272	-0.442638	-0.177799	-0.141428	-0.0901522
4	-0.348487	-0.353204	-0.456014	-0.170302	-0.134175	-0.081114
4.5	-0.364048	-0.366286	-0.468339	-0.160432	-0.120628	-0.0678901
5	-0.366258	-0.373671	-0.47395	-0.144563	-0.109976	-0.0419695
5.5	-0.383871	-0.38031	-0.478708	-0.126074	-0.097097	-0.0226339
6	-0.394874	-0.387177	-0.487097	-0.109837	-0.0791397	0.00549876
6.5	-0.401637	-0.39235	-0.491266	-0.0863191	-0.0496156	0.0454359
7	-0.410591	-0.401565	-0.495713	-0.0642711	-0.0116196	0.0833199
7.5	-0.411311	-0.406234	-0.489571	-0.0367225	0.0289603	0.124586
8	-0.399947	-0.411131	-0.479558	-0.0013443	0.0915962	0.180608
8.5	-0.393082	-0.413432	-0.466818	0.0423915	0.153599	0.233454
9	-0.37849	-0.415967	-0.446094	0.0875412	0.212949	0.291907
9.5	-0.354345	-0.414066	-0.424894	0.136618	0.257945	0.340954
10	-0.334706	-0.409623	-0.397971	0.183583	0.296168	0.382757
10.5	-0.311563	-0.402646	-0.380963	0.22661	0.320611	0.412531
11	-0.28299	-0.393141	-0.34478	0.264542	0.335425	0.435423
11.5	-0.245154	-0.369126	-0.305097	0.292553	0.333831	0.448271
12	-0.176892	-0.313189	-0.240504	0.306607	0.329699	0.446467
12.5	-0.0612758	-0.217191	-0.134061	0.318044	0.310356	0.427322
13	0.0896885	-0.0858208	0.00666534	0.325688	0.279598	0.410781
13.5	0.264319	0.0543279	0.180356	0.320972	0.252405	0.381636
14	0.456897	0.203352	0.362726	0.30889	0.216115	0.347285
14.5	0.650459	0.358616	0.54587	0.291369	0.174973	0.304429
15	0.849057	0.515665	0.716024	0.267332	0.132595	0.262787
15.5	1.02651	0.661821	0.868511	0.241959	0.0981663	0.214147
16	1.18696	0.783471	0.969958	0.207338	0.0485093	0.164806
16.5	1.28363	0.869704	1.02183	0.171046	0.0264553	0.115814
17	1.2999	0.905869	1.02944	0.134217	-0.0248638	0.065327
17.5	1.23969	0.887294	0.989106	0.0986647	-0.0455598	0.0147618
18	1.13871	0.830331	0.868583	0.0616788	-0.0668858	-0.0306852
18.5	0.998652	0.741237	0.744701	0.0357429	-0.0895091	-0.0690149
19	0.839998	0.632708	0.596758	0.00514888	-0.111169	-0.106505
19.5	0.671919	0.50089	0.451177	-0.0228762	-0.130805	-0.136629
20	0.522541	0.37701	0.30882	-0.0472154	-0.143557	-0.161513
20.5	0.374722	0.262897	0.183303	-0.0670167	-0.155999	-0.185703
21	0.251117	0.152053	0.074534	-0.0915301	-0.166707	-0.202873
21.5	0.147965	0.0602772	-0.0234414	-0.108935	-0.177728	-0.218798
22	0.0500246	-0.0123252	-0.104784	-0.124817	-0.18185	-0.228609
22.5	-0.0350694	-0.076868	-0.182289	-0.131993	-0.181679	-0.235783
23	-0.107259	-0.130487	-0.241236	-0.139046	-0.180365	-0.240651
23.5	-0.166454	-0.17593	-0.290465	-0.139367	-0.182765	-0.249384
24	-0.216432	-0.209346	-0.322068	-0.139697	-0.172555	-0.245274
24.5	-0.251227	-0.241066	-0.342898	-0.134732	-0.160447	-0.239809
25	-0.284418	-0.264408	-0.358852	-0.128826	-0.148734	-0.229925
25.5	-0.310062	-0.28311	-0.345089	-0.116451	-0.129006	-0.215904
26	-0.334029	-0.302887	-0.396928	-0.100466	-0.101716	-0.19892
26.5	-0.354299	-0.31507	-0.407122	-0.0859563	-0.0810256	-0.176635
27	-0.368791	-0.327316	-0.419369	-0.064359	-0.0466519	-0.148402
27.5	-0.381468	-0.336708	-0.426666	-0.0432728	-0.0099363	-0.119033
28	-0.392298	-0.329519	-0.425954	-0.0214577	0.0318048	-0.0824652
28.5	-0.39918	-0.339897	-0.423214	0.00371189	0.0673252	-0.0426482
29	-0.397858	-0.340453	-0.414372	0.0284315	0.103905	6.3477e-05
29.5	-0.392332	-0.336995	-0.393263	0.0616317	0.134302	0.0472206
30	-0.380376	-0.327468	-0.359751	0.0941613	0.160505	0.0892383
30.5	-0.363951	-0.31278	-0.338254	0.129214	0.186041	0.131337
31	-0.329995	-0.288821	-0.286765	0.162179	0.209432	0.168003
31.5	-0.280188	-0.258477	-0.222454	0.19821	0.231041	0.197991
32	-0.198687	-0.216556	-0.156542	0.234514	0.238039	0.22513
32.5	-0.124475	-0.16389	-0.0640155	0.257624	0.250122	0.24043
33	-0.0062203	-0.0982394	0.0523578	0.281514	0.247841	0.255548
33.5	0.107656	-0.0173157	0.181377	0.293813	0.243851	0.26136
34	0.242195	0.0781044	0.325355	0.307546	0.231845	0.253666
34.5	0.393452	0.187229	0.487711	0.309928	0.217794	0.253927
35	0.526963	0.299785	0.619766	0.318325	0.19092	0.244047
35.5	0.639807	0.417955	0.739294	0.308065	0.169126	0.229258
36	0.738468	0.539718	0.824623	0.297913	0.147701	0.208781
36.5	0.807994	0.641604	0.866604	0.284998	0.122207	0.18529
37	0.825425	0.724338	0.86023	0.268001	0.0958887	0.160438
37.5	0.803766	0.782167	0.802554	0.245501	0.0698799	0.129384
38	0.744138	0.791763	0.70812	0.22269	0.0401323	0.105243
38.5	0.640137	0.766492	0.596184	0.191489	0.00768956	0.0704537
39	0.525962	0.716735	0.473099	0.167268	-0.0191382	0.0402017
39.5	0.421941	0.635376	0.348705	0.135607	-0.053477	0.00962842
40	0.312736	0.526283	0.23755	0.10465	-0.0758739	-0.0264077
40.5	0.216716	0.417018	0.134199	0.082516	-0.100195	-0.0557262
41	0.123644	0.310962	0.0433145	0.0471727	-0.123333	-0.084634
41.5	0.0417933	0.211586	-0.0360404	0.025063	-0.142004	-0.112423
42	-0.0201514	0.113289	-0.104821	-0.0029154	-0.160572	-0.139027
42.5	-0.0809186	0.025308	-0.164002	-0.0233108	-0.173731	-0.163685
43	-0.137631	-0.0428759	-0.213419	-0.048964	-0.193986	-0.187698
43.5	-0.178696	-0.103722	-0.258745	-0.0756458	-0.208707	-0.208179
44	-0.206391	-0.140628	-0.298734	-0.094927	-0.227301	-0.222081
44.5	-0.243628	-0.193358	-0.333291	-0.114976	-0.236649	-0.234954
45	-0.269996	-0.230063	-0.359935	-0.130212	-0.247689	-0.243781
45.5	-0.294078	-0.256416	-0.384515	-0.142777	-0.253313	-0.24763
46	-0.318821	-0.283081	-0.403374	-0.155832	-0.249656	-0.25162
46.5	-0.338074	-0.310065	-0.418833	-0.160024	-0.235606	-0.249572
47	-0.354738	-0.326357	-0.430829	-0.160878	-0.22195	-0.245146
47.5	-0.368703	-0.344066	-0.438067	-0.155518	-0.198872	-0.234275
48	-0.379857	-0.354532	-0.444169	-0.148088	-0.177512	-0.223939
48.5	-0.381586	-0.363857	-0.449112	-0.136613	-0.142399	-0.204371
49	-0.38997	-0.374538	-0.442847	-0.120842	-0.113483	-0.183472
49.5	-0.368589	-0.377727	-0.435246	-0.105339	-0.079048	-0.153644
50	-0.380456	-0.37965	-0.419934	-0.0911301	-0.0372699	-0.126445
50.5	-0.365282	-0.37642	-0.396758	-0.0722763	0.0104858	-0.0864817
51	-0.339333	-0.366628	-0.36685	-0.0484932	0.0511323	-0.0507315
51.5	-0.316245	-0.355356	-0.324889	-0.0226351	0.100374	-0.0016717
52	-0.278344	-0.33599	-0.273242	0.001108	0.142307	0.0369677
52.5	-0.235875	-0.304368	-0.207769	0.0247619	0.174012	0.0829386
53	-0.174058	-0.261545	-0.120251	0.0550234	0.204706	0.11714
53.5	-0.103255	-0.207264	-0.0115656	0.07166	0.227217	0.148418
54	-0.0156375	-0.134468	0.11068	0.0936547	0.237589	0.185165
54.5	0.0932276	-0.030404	0.262971	0.120145	0.250856	0.207418
55	0.231843	0.0877423	0.414658	0.146505	0.24953	0.232091
55.5	0.362298	0.217529	0.547915	0.173944	0.24522	0.252367
56	0.503973	0.357837	0.662341	0.187139	0.233043	0.267059
56.5	0.60114	0.484902	0.739468	0.192949	0.227157	0.269857
57	0.680384	0.599822	0.789679	0.228335	0.200423	0.26849
57.5	0.732718	0.679308	0.789838	0.218652	0.179763	0.262795
58	0.757034	0.738404	0.754469	0.227976	0.150351	0.250497
58.5	0.731083	0.747375	0.671354	0.208944	0.122034	0.23134
59	0.674261	0.722617	0.568252	0.212319	0.0969417	0.214797
59.5	0.589701	0.658801	0.449077	0.200725	0.0741763	0.191124
60	0.498301	0.57289	0.329554	0.196114	0.0453341	0.167823
60.5	0.395385	0.474884	0.218518	0.181745	0.0134055	0.135926
61	0.280548	0.364456	0.114681	0.158558	-0.0162532	0.101947
61.5	0.189929	0.26436	0.02419	0.13089	-0.0468601	0.0334875
62	0.0875113	0.168658	-0.0466204	0.100146	-0.0761887	-0.0017562
62.5	0.00571496	0.0915757	-0.115509	0.0627237	-0.0973119	-0.0534101
63	-0.045078	0.013061	-0.173252	0.0199665	-0.12493	-0.0908727
63.5	-0.102125	-0.0605421	-0.225752	-0.0086647	-0.144025	-0.119639
64	-0.155887	-0.119427	-0.279097	-0.0515424	-0.167336	-0.152907
64.5	-0.201257	-0.16643	-0.317652	-0.0813849	-0.182928	-0.172101
65	-0.252906	-0.212709	-0.353685	-0.108767	-0.197822	-0.191832
65.5	-0.28567	-0.243317	-0.374413	-0.139376	-0.210731	-0.213394
66	-0.314204	-0.274542	-0.400307	-0.149201	-0.22029	-0.221259
66.5	-0.353968	-0.303021	-0.415331	-0.149114	-0.230197	-0.231985
67	-0.363114	-0.328672	-0.428995	-0.151074	-0.239156	-0.236345
67.5	-0.388599	-0.354862	-0.441263	-0.168181	-0.241826	-0.236784
68	-0.393072	-0.371148	-0.448789	-0.141805	-0.240602	-0.234513
68.5	-0.39768	-0.38603	-0.451456	-0.143522	-0.225757	-0.223874
69	-0.41358	-0.403022	-0.454191	-0.108214	-0.217439	-0.215776
69.5	-0.412961	-0.409606	-0.448511	-0.0877694	-0.200482	-0.200357
70	-0.400869	-0.412717	-0.437625	-0.0663139	-0.187343	-0.181655
70.5	-0.394259	-0.412245	-0.417952	-0.0388454	-0.163702	-0.165394
71	-0.369803	-0.408073	-0.391006	0.00263857	-0.126124	-0.132411
71.5	-0.338703	-0.392573	-0.351336	0.0253097	-0.0934164	-0.101566
72	-0.294637	-0.372956	-0.291532	0.0623385	-0.0719055	-0.0623012
72.5	-0.267761	-0.351005	-0.230709	0.106533	-0.0513321	-0.0266312
73	-0.196577	-0.31694	-0.14363	0.152766	-0.0050888	0.0177932
73.5	-0.123405	-0.260538	-0.0423183	0.201105	0.0329896	0.0729009
74	0.438286	-0.200878	0.0791041	0.237054	0.0722002	0.11019
74.5	0.061611	-0.11777	0.202683	0.259674	0.110933	0.156597
75	0.181099	-0.0185141	0.341538	0.258839	0.13243	0.202577
75.5	0.2973	0.103627	0.473486	0.289035	0.154517	0.234705
76	0.410031	0.239069	0.594533	0.288597	0.175486	0.240506
76.5	0.519096	0.371445	0.677516	0.307582	0.195275	0.267055
77	0.617315	0.48571	0.746535	0.293934	0.212032	0.294285
77.5	0.704164	0.598442	0.779693	0.323881	0.22741	0.288597
78	0.735999	0.657143	0.764131	0.267849	0.224745	0.29704
78.5	0.746779	0.692938	0.716373	0.259093	0.231234	0.292918
79	0.720749	0.693745	0.643534	0.271709	0.23591	0.281228
79.5	0.68629	0.658209	0.559099	0.254979	0.223179	0.272885
80	0.627779	0.596409	0.452477	0.225987	0.221711	0.256636
80.5	0.544131	0.521288	0.343723	0.218969	0.200028	0.243709
81	0.449937	0.439404	0.253691	0.199649	0.203974	0.222516
81.5	0.368696	0.35767	0.13859	0.183483	0.19135	0.198653
82	0.26862	0.266413	0.0531414	0.162427	0.169734	0.159912
82.5	0.190036	0.179992	-0.0340754	0.110838	0.142959	0.130184
83	0.0838052	0.0986192	-0.112221	0.10455	0.110772	0.0849638
83.5	0.0336387	0.0326176	-0.172203	0.0759827	0.0817948	0.0488631
84	-0.0354463	-0.03015	-0.226788	0.0642259	0.0516993	0.0116105
84.5	-0.106793	-0.0895331	-0.278047	0.0657495	0.0296463	-0.0268346
85	-0.171563	-0.134842	-0.319053	0.0673445	-0.0049738	-0.068725
85.5	-0.220331	-0.181478	-0.356361	0.0737631	-0.0313796	-0.118701
86	-0.261489	-0.226781	-0.392168	0.0658937	-0.0660715	-0.145202
86.5	-0.304005	-0.265179	-0.426419	0.0725264	-0.0872698	-0.198064
87	-0.328871	-0.287981	-0.442445	0.0593145	-0.104266	-0.226743
87.5	-0.364237	-0.322798	-0.451628	0.0762657	-0.132153	-0.261151
88	-0.400776	-0.344292	-0.463444	0.0522399	-0.158495	-0.282088
88.5	-0.408451	-0.366436	-0.465704	0.0907317	-0.17259	-0.288865
89	-0.426542	-0.383326	-0.470494	0.0660859	-0.187237	-0.295854
89.5	-0.414078	-0.394709	-0.467849	0.0787463	-0.199707	-0.287706
90	-0.411678	-0.409486	-0.454962	0.0475174	-0.198679	-0.271446
90.5	-0.398389	-0.406085	-0.428893	0.0545856	-0.206185	-0.249302
91	-0.373628	-0.412012	-0.396979	0.0618115	-0.208194	-0.234446
91.5	-0.359056	-0.408492	-0.361646	0.0230368	-0.233934	-0.199837
92	-0.321225	-0.385296	-0.306763	0.0474544	-0.230563	-0.163969
92.5	-0.258873	-0.371242	-0.231611	-0.0045044	-0.233211	-0.135316
93	-0.205943	-0.336522	-0.15458	0.0021026	-0.226609	-0.091127
93.5	-0.115099	-0.280119	-0.0562267	-0.0154365	-0.222956	-0.0482481
94	-0.0086487	-0.225293	0.050233	-0.0089123	-0.206232	-0.0097779
94.5	0.0645235	-0.154483	0.167938	-0.0332981	-0.172413	0.0331939
95	0.165773	-0.063312	0.285805	-0.0520035	-0.184388	0.0621938
95.5	0.296661	0.0382621	0.403822	-0.0774742	-0.142095	0.200323
96	0.379908	0.143294	0.513118	-0.0907288	-0.115686	0.146185
