# Supplementary material for: Transcriptional rewiring of an evolutionarily conserved circadian clock
Source: EMBO J. 2024 Apr 16;43(10):5. doi: 10.1038/s44318-024-00088-3 (PMC11099105; doi:10.1038/s44318-024-00088-3)
Supplement: Supplementary file 6 — Source data Fig. 2 [file 44318_2024_88_MOESM6_ESM.zip]

Archive with 48 entries (33 files):
- Figure 2/
- Figure 2/Figure 2A/
- Figure 2/Figure 2A/.DS_Store
- __MACOSX/
- __MACOSX/Figure 2/
- __MACOSX/Figure 2/Figure 2A/
- __MACOSX/Figure 2/Figure 2A/._.DS_Store
- Figure 2/Figure 2A/Figure2A.xlsx
- __MACOSX/Figure 2/Figure 2A/._Figure2A.xlsx
- __MACOSX/Figure 2/._Figure 2A
- Figure 2/Figure 2F/
- Figure 2/Figure 2F/.DS_Store
- __MACOSX/Figure 2/Figure 2F/
- __MACOSX/Figure 2/Figure 2F/._.DS_Store
- Figure 2/Figure 2F/Figure2F.xlsx
- __MACOSX/Figure 2/Figure 2F/._Figure2F.xlsx
- __MACOSX/Figure 2/._Figure 2F
- Figure 2/.DS_Store
- __MACOSX/Figure 2/._.DS_Store
- Figure 2/Figure 2C/
- Figure 2/Figure 2C/Figure2C.xlsx
- __MACOSX/Figure 2/Figure 2C/
- __MACOSX/Figure 2/Figure 2C/._Figure2C.xlsx
- Figure 2/Figure 2C/.DS_Store
- __MACOSX/Figure 2/Figure 2C/._.DS_Store
- __MACOSX/Figure 2/._Figure 2C
- Figure 2/Figure 2D/
- Figure 2/Figure 2D/.DS_Store
- __MACOSX/Figure 2/Figure 2D/
- __MACOSX/Figure 2/Figure 2D/._.DS_Store
- Figure 2/Figure 2D/Figure2D.xlsx
- __MACOSX/Figure 2/Figure 2D/._Figure2D.xlsx
- __MACOSX/Figure 2/._Figure 2D
- Figure 2/Figure 2E/
- Figure 2/Figure 2E/.DS_Store
- __MACOSX/Figure 2/Figure 2E/
- __MACOSX/Figure 2/Figure 2E/._.DS_Store
- Figure 2/Figure 2E/Figure2E.xlsx
- __MACOSX/Figure 2/Figure 2E/._Figure2E.xlsx
- __MACOSX/Figure 2/._Figure 2E
- Figure 2/Figure 2B/
- Figure 2/Figure 2B/.DS_Store
- __MACOSX/Figure 2/Figure 2B/
- __MACOSX/Figure 2/Figure 2B/._.DS_Store
- Figure 2/Figure 2B/Figure2B.xlsx
- __MACOSX/Figure 2/Figure 2B/._Figure2B.xlsx
- __MACOSX/Figure 2/._Figure 2B
- __MACOSX/._Figure 2
