# Supplementary material for: Transcriptional rewiring of an evolutionarily conserved circadian clock
Source: EMBO J. 2024 Apr 16;43(10):5. doi: 10.1038/s44318-024-00088-3 (PMC11099105; doi:10.1038/s44318-024-00088-3)
Supplement: Supplementary file 6 — Source data Fig. 2 [file 44318_2024_88_MOESM6_ESM.zip › Figure 2/Figure 2A/Figure2A.xlsx]

## Sheet: Readme
Luciferase activity in constant darkness for the WT and HO-10 clock.
Raw data using cbox-luc reporter in a frq (WT) allele

## Sheet: 2A.frq
	Luminiscense (A.U.)
Time (h)	WT			HO-10
0	308	304	352	374	322	377
0.333333	285	293	330	356	319	365
0.666667	269	279	304	346	306	352
1	268	268	296	346	310	348
1.33333	258	265	295	341	314	344
1.66667	251	261	288	346	311	341
2	246	257	276	326	312	336
2.33333	238	248	269	322	309	327
2.66667	231	242	262	316	311	323
3	223	236	257	317	310	317
3.33333	214	233	245	314	303	319
3.66667	207	226	230	312	306	313
4	198	221	221	317	300	317
4.33333	190	217	219	319	303	318
4.66667	187	211	215	322	305	319
5	180	203	209	332	307	326
5.33333	173	200	197	338	314	333
5.66667	167	197	190	355	326	348
6	164	191	186	377	340	372
6.33333	160	189	183	412	363	413
6.66667	163	184	179	475	385	458
7	155	185	179	540	422	513
7.33333	154	181	179	621	474	572
7.66667	152	181	180	704	529	634
8	155	184	184	778	592	696
8.33333	157	185	184	857	655	748
8.66667	163	188	188	936	724	799
9	168	195	197	1016	785	850
9.33333	179	206	207	1084	852	891
9.66667	190	213	216	1145	913	936
10	204	228	233	1203	971	979
10.3333	215	242	245	1250	1027	1012
10.6667	234	262	267	1288	1066	1042
11	255	282	290	1333	1113	1075
11.3333	275	308	315	1335	1142	1109
11.6667	310	340	347	1346	1173	1119
12	336	381	380	1354	1192	1146
12.3333	371	423	425	1357	1200	1165
12.6667	408	476	466	1355	1203	1178
13	446	534	519	1338	1182	1185
13.3333	485	588	566	1327	1174	1190
13.6667	516	640	619	1318	1151	1182
14	551	690	678	1293	1128	1162
14.3333	586	740	726	1269	1089	1154
14.6667	626	779	778	1249	1051	1126
15	660	822	840	1210	1014	1098
15.3333	693	857	892	1183	982	1065
15.6667	717	886	933	1157	947	1040
16	735	911	964	1124	914	996
16.3333	751	930	991	1081	889	964
16.6667	758	933	1007	1041	851	917
17	753	928	1014	1003	823	871
17.3333	751	913	1000	968	802	841
17.6667	737	893	986	943	767	807
18	739	874	961	916	747	786
18.3333	697	841	931	885	727	755
18.6667	672	805	893	847	709	737
19	649	773	839	821	684	715
19.3333	619	729	803	799	678	699
19.6667	582	690	745	772	651	687
20	549	645	694	752	637	676
20.3333	505	604	644	725	630	661
20.6667	473	563	591	715	609	654
21	436	521	543	699	598	642
21.3333	409	484	501	678	590	647
21.6667	382	450	464	666	573	634
22	363	416	427	664	565	630
22.3333	344	391	401	640	573	622
22.6667	324	368	375	627	543	616
23	307	344	355	623	534	613
23.3333	289	326	336	623	526	602
23.6667	277	305	320	610	519	603
24	268	291	301	607	517	603
24.3333	255	283	292	601	512	598
24.6667	250	271	283	600	508	593
25	242	263	272	598	509	590
25.3333	232	255	270	603	507	594
25.6667	227	248	264	606	503	590
26	224	243	255	608	506	595
26.3333	218	237	253	601	507	592
26.6667	217	234	250	605	509	590
27	216	231	248	613	516	591
27.3333	213	228	246	622	519	591
27.6667	211	228	244	628	526	602
28	209	225	244	632	540	603
28.3333	214	227	248	651	551	611
28.6667	214	227	248	667	564	630
29	213	231	252	680	573	638
29.3333	217	233	253	702	593	657
29.6667	220	238	260	730	616	682
30	224	245	266	753	630	711
30.3333	230	248	273	784	653	718
30.6667	236	256	282	813	672	749
31	241	265	288	841	701	781
31.3333	249	277	301	876	720	813
31.6667	257	281	309	899	740	842
32	266	295	324	928	762	866
32.3333	278	306	338	950	777	891
32.6667	285	320	348	975	794	924
33	295	332	361	1002	808	939
33.3333	314	345	375	1015	814	955
33.6667	327	362	391	1024	823	975
34	341	373	411	1038	828	994
34.3333	361	386	432	1041	827	993
34.6667	379	404	459	1040	820	1002
35	400	416	487	1040	812	995
35.3333	421	434	518	1027	808	1000
35.6667	441	453	547	1018	799	977
36	458	464	576	999	780	969
36.3333	478	483	607	990	771	959
36.6667	497	503	643	968	762	947
37	515	526	658	951	742	919
37.3333	526	531	670	934	719	885
37.6667	538	544	696	895	709	864
38	539	550	704	874	689	846
38.3333	546	551	711	854	667	825
38.6667	540	555	707	833	650	802
39	537	555	702	810	633	772
39.3333	530	550	693	786	618	758
39.6667	521	546	674	762	600	736
40	513	536	660	744	584	718
40.3333	503	525	639	722	570	702
40.6667	487	509	619	699	562	692
41	472	498	591	680	547	674
41.3333	457	481	561	662	530	666
41.6667	437	461	533	654	521	650
42	420	444	504	632	509	641
42.3333	402	421	479	616	494	629
42.6667	386	406	452	606	482	625
43	370	386	421	580	483	611
43.3333	352	368	394	575	473	599
43.6667	337	350	370	569	467	596
44	324	328	344	569	458	584
44.3333	308	312	323	547	456	571
44.6667	295	297	306	538	449	567
45	282	281	288	536	447	561
45.3333	274	269	274	527	444	548
45.6667	258	257	257	525	438	542
46	249	246	246	525	432	535
46.3333	243	239	237	526	431	529
46.6667	235	227	229	525	429	527
47	229	223	224	527	429	525
47.3333	221	216	217	528	429	521
47.6667	218	211	213	534	432	524
48	215	208	210	534	431	519
48.3333	209	205	209	538	438	522
48.6667	205	204	206	543	438	523
49	204	203	209	543	441	529
49.3333	201	202	210	551	454	534
49.6667	199	204	213	563	458	537
50	201	207	221	569	473	546
50.3333	203	210	224	584	482	555
50.6667	205	216	232	606	493	565
51	206	221	241	620	510	574
51.3333	207	225	249	631	522	583
51.6667	210	233	257	650	538	599
52	216	238	268	674	551	612
52.3333	223	246	278	690	565	628
52.6667	225	256	293	708	582	637
53	235	268	306	729	599	656
53.3333	242	278	319	750	613	672
53.6667	254	289	333	766	629	683
54	262	301	346	780	638	694
54.3333	272	311	359	800	648	714
54.6667	287	324	378	816	656	716
55	297	336	389	826	662	735
55.3333	308	345	405	834	672	736
55.6667	320	359	416	839	681	742
56	329	366	432	845	678	745
56.3333	343	379	447	852	679	745
56.6667	350	381	459	854	678	751
57	357	388	474	866	679	759
57.3333	369	393	486	859	678	759
57.6667	377	401	500	857	672	755
58	385	405	511	843	668	751
58.3333	389	409	520	835	665	740
58.6667	392	415	528	822	659	728
59	396	415	537	820	647	727
59.3333	401	417	535	804	638	713
59.6667	402	422	535	787	629	703
60	398	419	532	772	620	695
60.3333	398	418	522	758	606	688
60.6667	393	413	517	751	593	677
61	389	406	507	731	583	668
61.3333	382	400	492	709	572	652
61.6667	378	394	477	694	556	640
62	369	384	461	675	545	628
62.3333	362	377	447	662	534	613
62.6667	356	371	434	653	536	606
63	345	354	408	632	508	588
63.3333	335	345	387	613	498	575
63.6667	325	336	377	599	481	568
64	316	324	358	579	475	550
64.3333	306	314	340	568	458	539
64.6667	294	303	320	553	453	525
65	290	291	305	539	443	519
65.3333	281	285	287	532	432	504
65.6667	272	273	274	519	427	495
66	261	263	262	511	424	487
66.3333	251	258	248	500	416	475
66.6667	247	247	238	489	412	467
67	238	240	228	484	401	466
67.3333	232	235	220	480	396	457
67.6667	223	227	211	469	391	447
68	219	218	204	468	390	448
68.3333	213	214	199	466	391	443
68.6667	208	210	196	467	387	445
69	204	208	193	456	389	443
69.3333	201	205	192	457	387	439
69.6667	197	200	193	458	391	440
70	193	197	194	459	392	440
70.3333	192	199	194	463	398	438
70.6667	188	197	198	467	399	447
71	187	200	205	475	408	447
71.3333	189	202	209	488	415	455
71.6667	189	204	217	496	427	457
72	191	206	224	508	436	468
72.3333	192	208	231	517	444	476
72.6667	192	213	240	533	453	485
73	198	218	252	555	468	498
73.3333	200	227	264	565	485	514
73.6667	205	232	278	583	494	523
74	211	240	289	598	509	535
74.3333	215	248	302	623	523	550
74.6667	222	260	314	646	534	570
75	227	266	331	668	550	580
75.3333	235	276	344	673	558	588
75.6667	242	285	351	700	570	596
76	250	292	369	715	582	617
76.3333	258	300	382	734	590	634
76.6667	267	312	388	753	600	644
77	272	321	399	768	607	661
77.3333	279	328	412	781	618	670
77.6667	286	338	415	788	616	677
78	292	336	426	807	628	691
78.3333	296	340	435	814	627	695
78.6667	302	343	435	806	635	706
79	305	345	439	812	634	709
79.3333	309	345	439	818	638	710
79.6667	308	350	440	818	631	714
80	310	347	433	810	633	716
80.3333	314	349	433	815	637	716
80.6667	314	346	429	804	636	718
81	313	344	423	794	645	714
81.3333	312	339	417	794	625	705
81.6667	306	335	411	774	623	710
82	307	330	397	770	610	696
82.3333	302	328	383	757	612	684
82.6667	298	320	375	754	599	673
83	296	313	363	736	584	670
83.3333	289	309	352	720	578	664
83.6667	283	304	340	716	572	660
84	279	297	330	690	563	647
84.3333	275	290	314	684	554	635
84.6667	267	282	304	673	542	627
85	263	276	292	665	535	616
85.3333	257	270	280	648	527	606
85.6667	251	263	266	639	511	598
86	245	257	260	625	502	588
86.3333	243	250	249	613	492	574
86.6667	234	242	241	601	483	564
87	230	238	235	592	474	562
87.3333	226	232	228	572	465	538
87.6667	222	226	222	560	457	525
88	217	221	216	552	449	512
88.3333	215	215	213	541	441	504
88.6667	211	214	208	528	438	502
89	207	211	205	520	428	490
89.3333	204	208	204	512	424	483
89.6667	202	205	205	503	419	479
90	198	201	203	489	411	471
90.3333	195	202	206	482	404	464
90.6667	195	200	205	477	399	458
91	193	199	208	471	402	452
91.3333	192	199	209	463	395	453
91.6667	188	200	211	460	390	440
92	188	199	215	456	390	436
92.3333	190	201	218	452	383	433
92.6667	189	202	221	449	386	429
93	189	204	227	446	385	425
93.3333	188	209	233	448	388	427
93.6667	189	210	238	451	390	422
94	191	215	242	457	395	424
94.3333	193	218	249	456	398	422
94.6667	193	221	256	457	400	429
95	197	225	263	464	404	432
95.3333	201	230	269	472	412	439
95.6667	204	236	277	482	416	439
96	206	240	283	492	421	448
