# Supplementary material for: Transcriptional rewiring of an evolutionarily conserved circadian clock
Source: EMBO J. 2024 Apr 16;43(10):5. doi: 10.1038/s44318-024-00088-3 (PMC11099105; doi:10.1038/s44318-024-00088-3)
Supplement: Supplementary file 6 — Source data Fig. 2 [file 44318_2024_88_MOESM6_ESM.zip › Figure 2/Figure 2F/Figure2F.xlsx]

## Sheet: Readme
Luciferase activity in constant darkness for the WT and HO-10 clock.
Raw data using cbox-luc reporter in a frq5S->D allele

## Sheet: 2F.frq5S->D
	Luminiscense (A.U.)
Time (h)	xc2121-7			723T2121-1u1
0	115	120	100	182.5	184	181
0.333333	116	121	103	190	191	189
0.666667	116	120	102	198.5	200	197
1	114	116	98	201.5	203	200
1.33333	110	113	95	205	208	202
1.66667	109	114	95	212.5	215	210
2	105	110	93	224.5	227	222
2.33333	107	111	92	237.5	240	235
2.66667	104	111	92	252	253	251
3	105	109	90	268	267	269
3.33333	103	109	89	291.5	290	293
3.66667	101	106	89	307	308	306
4	103	108	89	329.5	326	333
4.33333	102	107	87	354	348	360
4.66667	101	109	87	371.5	365	378
5	102	107	90	387.5	379	396
5.33333	103	108	89	405	395	415
5.66667	103	111	89	417	406	428
6	105	110	92	432.5	420	445
6.33333	104	113	94	444.5	431	458
6.66667	106	117	94	458	445	471
7	110	121	98	466.5	449	484
7.33333	111	122	101	470.5	454	487
7.66667	114	126	104	481	463	499
8	118	130	107	483.5	464	503
8.33333	122	136	111	486	467	505
8.66667	126	140	115	491	471	511
9	132	144	118	489.5	472	507
9.33333	137	151	125	485.5	467	504
9.66667	144	157	131	482	460	504
10	153	167	138	479.5	460	499
10.3333	163	175	146	476.5	455	498
10.6667	171	186	154	469	450	488
11	182	195	163	461.5	442	481
11.3333	192	202	172	452.5	434	471
11.6667	203	215	181	443.5	425	462
12	211	226	189	435	418	452
12.3333	218	240	198	425	415	435
12.6667	225	246	205	415	402	428
13	232	254	210	403.5	391	416
13.3333	238	263	219	395.5	386	405
13.6667	242	265	223	388.5	375	402
14	248	268	227	376	368	384
14.3333	252	275	227	368	360	376
14.6667	253	277	232	361.5	356	367
15	253	280	233	353.5	348	359
15.3333	253	283	231	348.5	345	352
15.6667	254	286	236	344	342	346
16	252	283	234	340.5	339	342
16.3333	249	283	232	333	335	331
16.6667	248	278	231	333	333	333
17	246	277	228	331.5	332	331
17.3333	243	273	226	330.5	332	329
17.6667	239	271	223	332	336	328
18	234	266	219	332	336	328
18.3333	230	259	217	332.5	335	330
18.6667	226	257	209	333.5	334	333
19	224	253	207	340	340	340
19.3333	217	245	203	341	340	342
19.6667	211	239	197	345.5	343	348
20	208	231	194	353.5	352	355
20.3333	205	228	188	357	351	363
20.6667	196	221	184	366.5	361	372
21	196	215	185	370.5	364	377
21.3333	194	213	179	379.5	371	388
21.6667	190	209	177	383.5	373	394
22	188	206	175	391.5	381	402
22.3333	185	203	169	398	382	414
22.6667	184	198	170	404	387	421
23	182	200	169	407.5	390	425
23.3333	181	199	168	414	394	434
23.6667	182	197	168	416.5	391	442
24	181	192	164	419	395	443
24.3333	183	194	165	424	400	448
24.6667	181	195	165	426	402	450
25	180	195	167	427	400	454
25.3333	180	196	167	424.5	398	451
25.6667	179	198	168	425.5	400	451
26	179	199	170	424.5	400	449
26.3333	169	198	166	420	395	445
26.6667	167	200	169	419	396	442
27	167	201	167	412.5	387	438
27.3333	169	203	170	413	391	435
27.6667	173	205	172	411	391	431
28	174	205	170	405.5	384	427
28.3333	173	206	169	401.5	382	421
28.6667	178	209	172	397.5	380	415
29	178	207	174	393.5	378	409
29.3333	178	211	174	390.5	377	404
29.6667	179	211	173	385	373	397
30	183	209	174	380	367	393
30.3333	182	211	172	379.5	367	392
30.6667	183	210	174	375.5	364	387
31	182	208	171	370.5	361	380
31.3333	181	208	173	366	351	381
31.6667	182	209	173	364	347	381
32	187	208	171	358.5	343	374
32.3333	184	208	170	356	339	373
32.6667	182	206	169	353.5	337	370
33	182	206	171	349.5	333	366
33.3333	181	205	168	346.5	328	365
33.6667	180	206	168	344.5	326	363
34	182	202	168	339.5	323	356
34.3333	180	202	166	340	322	358
34.6667	176	203	165	338.5	318	359
35	177	200	163	337	321	353
35.3333	177	198	161	340	325	355
35.6667	176	200	162	338.5	324	353
36	174	195	161	340	326	354
36.3333	174	196	158	342	328	356
36.6667	173	195	158	343	330	356
37	172	196	156	343.5	329	358
37.3333	171	192	155	345.5	330	361
37.6667	169	192	153	348	332	364
38	169	190	153	353	339	367
38.3333	168	190	151	356	342	370
38.6667	168	187	151	360	345	375
39	167	187	151	363	349	377
39.3333	166	186	149	365.5	351	380
39.6667	165	186	148	368.5	354	383
40	163	186	146	370.5	356	385
40.3333	163	184	147	373	358	388
40.6667	165	183	147	375.5	362	389
41	164	183	146	378.5	366	391
41.3333	163	179	147	379.5	365	394
41.6667	162	180	148	381	367	395
42	161	180	146	380.5	364	397
42.3333	160	178	146	382.5	369	396
42.6667	159	177	146	384.5	369	400
43	160	177	143	378	365	391
43.3333	159	176	142	379.5	365	394
43.6667	161	176	142	376	360	392
44	159	177	143	373.5	358	389
44.3333	158	176	142	372.5	356	389
44.6667	159	175	142	367.5	351	384
45	158	175	142	366	349	383
45.3333	158	174	141	363	347	379
45.6667	157	175	141	360.5	344	377
46	158	175	141	354.5	335	374
46.3333	158	175	139	353	337	369
46.6667	156	173	139	353.5	337	370
47	155	175	139	348	333	363
47.3333	154	173	139	343.5	328	359
47.6667	156	174	138	342.5	327	358
48	153	173	136	340	326	354
48.3333	151	172	136	336.5	322	351
48.6667	151	172	134	334	319	349
49	152	172	135	332	319	345
49.3333	151	172	134	333.5	320	347
49.6667	150	172	134	331.5	320	343
50	149	170	135	335	324	346
50.3333	150	170	133	331	317	345
50.6667	149	170	132	331.5	318	345
51	148	170	131	330.5	319	342
51.3333	145	167	130	332	320	344
51.6667	147	168	131	332	320	344
52	146	166	130	331	319	343
52.3333	147	166	128	333	320	346
52.6667	145	166	129	333.5	323	344
53	145	165	127	333	321	345
53.3333	145	165	126	335	324	346
53.6667	143	163	124	335	325	345
54	143	161	124	334.5	323	346
54.3333	141	162	125	335	325	345
54.6667	142	162	125	335.5	323	348
55	139	161	121	337	326	348
55.3333	137	157	122	336	322	350
55.6667	136	155	121	336	324	348
56	137	156	122	336	324	348
56.3333	136	156	121	337	321	353
56.6667	135	157	120	336.5	324	349
57	136	155	120	335.5	319	352
57.3333	135	156	119	334.5	316	353
57.6667	133	155	119	332.5	316	349
58	133	154	117	333.5	317	350
58.3333	135	155	118	332.5	314	351
58.6667	133	155	118	331.5	312	351
59	131	151	117	328.5	308	349
59.3333	132	154	118	328.5	309	348
59.6667	133	154	117	324	306	342
60	131	153	117	325	305	345
60.3333	131	153	116	323.5	305	342
60.6667	130	150	115	320	303	337
61	129	151	115	316.5	300	333
61.3333	130	150	114	318.5	301	336
61.6667	128	149	114	315	298	332
62	131	150	113	314.5	299	330
62.3333	129	149	113	316	301	331
62.6667	129	147	113	316	301	331
63	127	148	112	310.5	296	325
63.3333	127	148	113	309.5	293	326
63.6667	128	147	113	309	292	326
64	125	147	111	308.5	291	326
64.3333	125	145	112	309	293	325
64.6667	126	147	111	308	291	325
65	124	144	110	309.5	293	326
65.3333	124	145	109	308.5	292	325
65.6667	123	144	108	308	292	324
66	122	143	108	308	295	321
66.3333	122	143	108	306	289	323
66.6667	121	141	110	309.5	295	324
67	120	141	106	309	292	326
67.3333	121	141	105	308.5	294	323
67.6667	120	141	107	308	295	321
68	120	139	105	309	294	324
68.3333	120	139	105	309	294	324
68.6667	120	139	104	307.5	296	319
69	118	139	104	307	296	318
69.3333	117	138	105	308.5	297	320
69.6667	117	137	102	309	297	321
70	116	136	105	308.5	296	321
70.3333	116	135	104	309	296	322
70.6667	116	136	106	307.5	295	320
71	115	136	101	308.5	297	320
71.3333	114	135	101	307	296	318
71.6667	112	135	101	309.5	296	323
72	112	133	100	306	293	319
72.3333	111	132	99	305.5	291	320
72.6667	110	132	99	304.5	291	318
73	109	132	98	302.5	289	316
73.3333	109	131	97	303	289	317
73.6667	107	129	97	300.5	289	312
74	105	131	95	300.5	288	313
74.3333	108	129	100	301.5	289	314
74.6667	105	128	95	298	286	310
75	106	128	94	295	284	306
75.3333	104	127	95	295.5	282	309
75.6667	102	125	94	293.5	282	305
76	103	127	93	293.5	284	303
76.3333	103	126	93	295.5	285	306
76.6667	101	124	91	290.5	279	302
77	101	125	89	288	278	298
77.3333	101	124	92	287	277	297
77.6667	101	124	90	288	277	299
78	100	124	91	285.5	274	297
78.3333	99	124	91	284.5	273	296
78.6667	100	122	90	285.5	273	298
79	99	123	90	283.5	271	296
79.3333	98	121	90	283.5	268	299
79.6667	98	121	91	284.5	271	298
80	97	121	89	285	270	300
80.3333	98	120	91	286	271	301
80.6667	99	121	90	285.5	271	300
81	98	122	91	285.5	269	302
81.3333	98	122	90	286	268	304
81.6667	97	120	89	287.5	272	303
82	97	121	90	288	272	304
82.3333	99	121	89	290.5	274	307
82.6667	97	120	89	290.5	275	306
83	97	120	89	291	275	307
83.3333	96	119	87	291.5	277	306
83.6667	96	119	87	289	273	305
84	96	119	87	291	277	305
84.3333	95	120	85	288.5	272	305
84.6667	96	119	87	289	275	303
85	95	119	86	289	273	305
85.3333	95	117	84	289	277	301
85.6667	95	116	84	285.5	275	296
86	93	117	84	289.5	277	302
86.3333	94	116	85	287.5	279	296
86.6667	93	116	85	285.5	277	294
87	92	116	84	285.5	279	292
87.3333	92	114	85	285	280	290
87.6667	92	113	83	285	281	289
88	91	114	84	284	280	288
88.3333	93	113	83	283.5	279	288
88.6667	90	111	82	283.5	277	290
89	91	111	81	282.5	279	286
89.3333	99	112	82	280.5	277	284
89.6667	89	110	83	280	275	285
90	89	110	80	279	274	284
90.3333	89	110	82	280	275	285
90.6667	88	110	80	279.5	273	286
91	88	110	81	276	269	283
91.3333	89	110	78	275	266	284
91.6667	89	108	79	277.5	268	287
92	88	107	79	274	264	284
92.3333	87	107	78	273	264	282
92.6667	86	107	78	273	260	286
93	86	105	77	274.5	262	287
93.3333	86	107	78	270.5	258	283
93.6667	85	107	77	270.5	255	286
94	83	105	76	268.5	253	284
94.3333	85	106	77	270	254	286
94.6667	85	105	79	269	253	285
95	83	104	76	270	254	286
95.3333	83	103	76	268	250	286
95.6667	83	104	75	267.5	250	285
96	82	103	76	267	247	287
