# Supplementary material for: Transcriptional rewiring of an evolutionarily conserved circadian clock
Source: EMBO J. 2024 Apr 16;43(10):5. doi: 10.1038/s44318-024-00088-3 (PMC11099105; doi:10.1038/s44318-024-00088-3)
Supplement: Supplementary file 6 — Source data Fig. 2 [file 44318_2024_88_MOESM6_ESM.zip › Figure 2/Figure 2C/Figure2C.xlsx]

## Sheet: Readme
Luciferase activity in constant darkness for the WT and HO-10 clock.
Raw data using cbox-luc reporter in a frqS900A allele

## Sheet: 2C.frqS900A
	Luminiscense (U.A.)
Time (h)	WT			HO-10
0	295	135	259	448	394	436
0.333333	283	129	249	451	388	422
0.666667	273	122	240	455	380	409
1	270	123	241	466	379	415
1.33333	263	127	236	467	382	420
1.66667	258	129	234	473	391	427
2	252	134	231	473	399	421
2.33333	244	136	226	468	404	423
2.66667	240	136	220	465	416	427
3	232	137	216	457	434	433
3.33333	224	139	209	450	446	437
3.66667	219	137	202	444	458	443
4	212	136	199	443	468	446
4.33333	207	133	193	449	480	455
4.66667	200	131	188	460	502	468
5	198	127	186	479	522	485
5.33333	191	125	181	499	554	508
5.66667	187	122	179	524	587	549
6	185	117	176	570	622	598
6.33333	184	116	173	629	678	669
6.66667	183	110	174	684	740	742
7	183	109	175	753	804	818
7.33333	185	107	173	840	868	899
7.66667	185	105	177	916	933	980
8	192	105	182	995	1004	1049
8.33333	193	103	186	1084	1056	1122
8.66667	202	104	191	1147	1104	1192
9	213	103	199	1238	1158	1253
9.33333	226	103	210	1309	1178	1300
9.66667	241	108	224	1381	1218	1336
10	257	109	239	1433	1228	1366
10.3333	278	115	255	1483	1235	1386
10.6667	304	118	277	1520	1237	1398
11	337	125	305	1546	1227	1387
11.3333	375	133	334	1553	1205	1383
11.6667	416	143	370	1551	1178	1357
12	459	153	409	1543	1154	1336
12.3333	505	165	452	1523	1118	1302
12.6667	548	179	491	1474	1074	1261
13	595	195	534	1437	1037	1222
13.3333	634	209	571	1401	995	1177
13.6667	671	222	613	1342	953	1126
14	712	234	646	1298	895	1071
14.3333	741	247	671	1258	848	1024
14.6667	765	283	690	1197	801	974
15	779	265	715	1155	753	922
15.3333	789	275	716	1109	716	879
15.6667	792	276	724	1056	682	833
16	787	278	718	1022	654	794
16.3333	773	283	707	994	620	756
16.6667	754	279	689	963	598	721
17	732	280	670	930	572	695
17.3333	711	276	649	899	550	667
17.6667	680	273	617	874	539	650
18	646	269	584	849	520	632
18.3333	612	259	551	831	510	608
18.6667	580	254	517	798	497	599
19	544	247	483	785	490	583
19.3333	509	240	449	763	481	574
19.6667	479	232	421	756	479	568
20	445	223	392	741	472	555
20.3333	416	210	363	722	463	550
20.6667	388	205	340	709	461	548
21	363	195	318	701	458	538
21.3333	341	186	298	686	460	544
21.6667	322	176	281	671	457	541
22	306	174	266	669	463	544
22.3333	293	158	253	668	470	546
22.6667	277	149	241	662	472	553
23	265	141	231	664	481	556
23.3333	254	135	224	666	487	561
23.6667	249	129	217	660	503	570
24	241	124	211	666	515	586
24.3333	236	122	207	670	533	596
24.6667	233	120	204	673	549	610
25	230	118	201	684	567	626
25.3333	229	116	198	685	585	639
25.6667	227	115	198	700	607	650
26	225	114	199	709	626	673
26.3333	225	115	199	723	650	685
26.6667	226	115	201	739	666	703
27	231	115	207	760	686	721
27.3333	234	118	211	773	706	732
27.6667	239	120	213	791	732	748
28	244	124	219	811	742	760
28.3333	252	132	227	831	762	783
28.6667	262	138	236	853	777	790
29	267	141	243	870	784	809
29.3333	278	149	253	896	799	820
29.6667	289	159	264	904	805	832
30	301	165	275	920	817	847
30.3333	316	171	287	929	826	868
30.6667	328	178	301	941	826	871
31	341	185	318	941	826	877
31.3333	359	192	330	954	826	886
31.6667	368	194	343	952	823	883
32	383	197	361	947	807	882
32.3333	397	204	376	943	808	886
32.6667	409	205	390	934	794	871
33	425	210	397	926	780	867
33.3333	433	215	409	918	759	865
33.6667	446	215	422	906	749	854
34	456	212	425	892	733	843
34.3333	463	213	428	884	717	833
34.6667	463	212	433	858	687	813
35	468	212	433	842	674	799
35.3333	467	206	429	826	658	783
35.6667	460	205	425	808	641	760
36	455	201	420	793	625	741
36.3333	450	200	413	768	611	725
36.6667	441	195	401	752	592	699
37	432	190	391	738	581	680
37.3333	421	186	378	717	563	663
37.6667	410	182	368	700	552	646
38	396	179	355	677	539	620
38.3333	382	174	340	660	523	612
38.6667	370	171	330	644	514	590
39	352	166	313	623	500	572
39.3333	341	159	301	616	491	556
39.6667	327	157	289	603	480	545
40	311	154	275	590	469	529
40.3333	298	149	264	581	463	525
40.6667	286	144	253	570	454	509
41	278	142	242	562	449	501
41.3333	267	138	235	553	442	494
41.6667	261	136	226	548	439	494
42	250	135	218	543	441	492
42.3333	246	132	213	541	438	490
42.6667	238	131	210	538	439	490
43	232	127	206	535	446	495
43.3333	231	128	204	546	445	501
43.6667	227	128	200	539	453	501
44	221	131	201	542	463	509
44.3333	219	129	201	551	469	512
44.6667	218	130	199	555	482	525
45	220	134	205	566	493	533
45.3333	220	135	203	572	511	543
45.6667	223	138	208	590	521	556
46	223	143	209	608	540	566
46.3333	227	148	215	630	552	577
46.6667	230	153	219	647	565	588
47	235	155	222	664	578	599
47.3333	239	160	225	681	595	610
47.6667	242	165	233	698	611	617
48	253	172	238	719	622	625
48.3333	258	174	246	736	634	633
48.6667	266	176	251	753	642	641
49	271	180	258	770	652	654
49.3333	282	184	265	777	663	661
49.6667	291	187	274	792	673	657
50	298	189	281	799	671	666
50.3333	303	191	285	808	676	667
50.6667	310	190	291	816	678	671
51	315	187	297	819	676	672
51.3333	324	187	300	820	672	667
51.6667	325	188	306	825	672	669
52	331	185	307	821	664	660
52.3333	335	182	306	824	659	659
52.6667	339	180	310	816	654	657
53	342	177	311	812	648	659
53.3333	341	173	310	806	636	651
53.6667	341	170	311	797	632	649
54	340	165	307	789	622	641
54.3333	339	163	306	780	604	632
54.6667	336	161	305	767	594	627
55	331	157	303	753	576	623
55.3333	328	152	297	744	560	609
55.6667	324	151	291	720	549	603
56	316	147	287	710	533	591
56.3333	311	145	282	696	518	579
56.6667	306	143	277	678	512	565
57	297	140	274	660	497	553
57.3333	293	138	264	644	485	546
57.6667	284	139	259	625	473	529
58	275	135	255	610	465	516
58.3333	269	134	248	595	457	503
58.6667	263	128	245	575	448	491
59	258	129	236	566	442	484
59.3333	251	126	233	551	433	475
59.6667	246	126	225	532	421	466
60	243	125	221	523	422	460
60.3333	237	126	219	507	415	454
60.6667	235	127	216	499	412	447
61	232	126	214	488	410	441
61.3333	228	126	210	484	413	441
61.6667	228	128	210	474	410	436
62	225	130	209	470	406	434
62.3333	227	129	208	465	411	433
62.6667	224	134	207	464	415	429
63	225	133	206	465	417	426
63.3333	224	140	204	461	423	430
63.6667	229	139	209	465	426	430
64	228	141	209	472	436	434
64.3333	228	145	210	480	446	435
64.6667	231	150	211	486	453	441
65	233	151	212	494	458	448
65.3333	235	157	216	506	472	452
65.6667	237	159	215	515	478	462
66	240	160	220	530	491	470
66.3333	242	165	222	541	504	480
66.6667	243	166	224	558	517	487
67	246	169	229	576	523	492
67.3333	250	171	230	589	534	498
67.6667	252	171	233	606	548	505
68	255	172	235	617	552	514
68.3333	259	170	238	633	554	519
68.6667	260	171	239	651	560	527
69	262	168	242	664	567	527
69.3333	264	168	244	677	571	532
69.6667	263	163	244	687	572	531
70	264	163	245	695	574	540
70.3333	265	160	246	705	571	536
70.6667	265	158	247	713	568	540
71	265	155	247	720	571	538
71.3333	265	152	243	724	568	541
71.6667	265	151	245	729	562	536
72	262	149	244	729	560	534
72.3333	263	146	242	728	554	538
72.6667	258	141	238	729	545	523
73	257	141	242	722	544	521
73.3333	255	137	237	723	537	517
73.6667	251	137	235	713	524	509
74	250	132	233	711	518	504
74.3333	246	131	227	705	508	496
74.6667	242	129	228	698	497	495
75	237	129	222	685	484	485
75.3333	235	128	219	673	474	479
75.6667	235	126	218	662	467	474
76	231	126	214	653	461	466
76.3333	228	126	211	640	450	462
76.6667	226	126	209	628	437	452
77	226	127	206	620	428	451
77.3333	223	127	205	606	417	444
77.6667	222	130	202	593	407	433
78	218	130	200	580	398	428
78.3333	220	133	200	567	392	423
78.6667	216	134	197	555	386	415
79	215	134	195	547	377	411
79.3333	215	136	195	535	365	402
79.6667	215	140	193	523	359	397
80	212	141	195	516	355	395
80.3333	213	144	197	505	349	389
80.6667	211	145	197	499	348	389
81	212	145	195	483	347	390
81.3333	212	149	196	475	347	387
81.6667	213	150	195	467	349	385
82	214	152	196	457	349	385
82.3333	213	153	199	451	350	382
82.6667	218	155	197	446	355	382
83	216	155	198	439	358	381
83.3333	218	158	198	433	363	387
83.6667	221	159	200	430	367	385
84	219	158	201	425	374	386
84.3333	222	161	203	427	381	389
84.6667	223	159	202	427	390	392
85	223	158	202	429	397	394
85.3333	225	158	205	428	407	397
85.6667	226	158	207	434	411	403
86	226	157	207	439	422	404
86.3333	227	151	205	445	432	407
86.6667	227	151	209	453	435	412
87	227	147	211	465	445	414
87.3333	228	147	209	467	447	419
87.6667	226	142	209	478	455	423
88	225	138	209	490	451	425
88.3333	225	137	207	500	455	431
88.6667	226	133	208	511	462	432
89	226	133	206	518	464	433
89.3333	224	129	207	527	465	433
89.6667	223	125	205	531	470	435
90	222	124	205	546	470	436
90.3333	218	122	204	547	470	436
90.6667	218	120	202	555	473	441
91	215	118	202	559	471	442
91.3333	213	117	200	566	470	439
91.6667	212	114	200	570	471	437
92	210	112	199	572	468	437
92.3333	208	111	194	572	464	434
92.6667	206	109	191	568	463	431
93	204	109	190	573	457	427
93.3333	202	108	187	573	453	428
93.6667	198	108	188	569	447	423
94	200	108	186	569	444	420
94.3333	197	107	181	563	435	411
94.6667	195	107	183	562	431	409
95	196	107	182	556	425	406
95.3333	196	108	179	550	415	401
95.6667	195	107	177	541	409	395
96	192	109	178	546	396	387
