# Supplementary material for: Transcriptional rewiring of an evolutionarily conserved circadian clock
Source: EMBO J. 2024 Apr 16;43(10):5. doi: 10.1038/s44318-024-00088-3 (PMC11099105; doi:10.1038/s44318-024-00088-3)
Supplement: Supplementary file 6 — Source data Fig. 2 [file 44318_2024_88_MOESM6_ESM.zip › Figure 2/Figure 2D/Figure2D.xlsx]

## Sheet: Readme
Luciferase activity in constant darkness for the WT and HO-10 clock.
Raw data using cbox-luc reporter in a frqS538A, S540A allele

## Sheet: 2D.frqS538A,S540A
	Luminiscense (A.U.)
Time (h)	WT			HO-10
0	423	300	277	464	583	460
0.333333	391	279	253	445	558	432
0.666667	365	261	239	423	543	411
1	344	249	225	412	521	402
1.33333	327	246	217	404	516	391
1.66667	313	235	213	397	495	378
2	297	229	206	390	472	373
2.33333	280	220	200	375	464	363
2.66667	266	218	194	364	452	353
3	257	211	188	355	436	340
3.33333	243	205	183	339	424	330
3.66667	229	201	178	331	420	320
4	219	199	178	326	407	318
4.33333	213	196	175	319	402	317
4.66667	205	197	177	315	397	312
5	198	197	178	313	395	318
5.33333	194	195	178	310	400	328
5.66667	190	197	180	308	409	335
6	186	195	179	309	419	345
6.33333	181	198	179	315	432	356
6.66667	179	198	179	326	453	372
7	177	195	179	337	473	389
7.33333	176	192	180	353	493	409
7.66667	178	194	179	364	528	432
8	176	192	176	390	555	462
8.33333	176	188	177	410	587	485
8.66667	179	188	175	435	618	509
9	178	184	175	469	650	529
9.33333	179	184	172	501	683	557
9.66667	182	181	172	552	712	582
10	181	180	171	592	749	616
10.3333	182	178	170	629	779	648
10.6667	182	174	171	677	815	682
11	183	175	168	733	861	732
11.3333	185	173	168	783	919	777
11.6667	185	175	171	838	982	833
12	185	174	173	896	1032	890
12.3333	186	181	175	956	1096	952
12.6667	187	183	177	1013	1170	1022
13	187	189	184	1059	1236	1081
13.3333	188	195	190	1111	1309	1152
13.6667	189	206	200	1164	1366	1211
14	190	219	212	1191	1410	1255
14.3333	188	237	226	1250	1469	1299
14.6667	189	256	239	1287	1519	1360
15	191	277	262	1316	1578	1393
15.3333	195	302	284	1338	1607	1439
15.6667	203	330	312	1366	1640	1467
16	212	365	341	1382	1666	1506
16.3333	227	400	372	1401	1677	1504
16.6667	243	434	406	1407	1674	1510
17	270	470	440	1408	1666	1513
17.3333	307	508	476	1410	1660	1508
17.6667	350	547	511	1399	1632	1488
18	398	578	552	1383	1618	1475
18.3333	446	608	597	1363	1564	1444
18.6667	505	642	632	1350	1507	1384
19	551	670	660	1325	1475	1347
19.3333	609	688	702	1299	1415	1301
19.6667	662	708	736	1276	1370	1272
20	715	727	767	1250	1334	1230
20.3333	763	735	792	1219	1302	1190
20.6667	791	740	803	1195	1272	1164
21	829	739	818	1165	1249	1132
21.3333	848	740	816	1133	1228	1111
21.6667	869	733	825	1100	1209	1084
22	871	724	816	1075	1191	1064
22.3333	874	709	805	1048	1175	1056
22.6667	860	694	789	1022	1165	1044
23	845	674	764	1008	1165	1036
23.3333	816	649	733	973	1154	1024
23.6667	785	627	704	944	1133	1009
24	753	601	669	926	1119	988
24.3333	721	568	632	909	1113	985
24.6667	682	544	597	889	1096	979
25	641	513	559	868	1086	963
25.3333	602	485	526	860	1067	955
25.6667	560	459	495	841	1060	941
26	524	433	465	827	1031	928
26.3333	483	408	438	808	1021	921
26.6667	448	384	413	798	1005	909
27	414	365	395	788	994	903
27.3333	385	348	373	776	968	883
27.6667	364	334	357	769	947	878
28	343	318	347	758	929	857
28.3333	323	306	332	753	916	850
28.6667	305	295	317	742	892	851
29	293	284	307	732	878	829
29.3333	280	276	298	726	858	817
29.6667	267	269	292	724	847	810
30	259	261	287	719	827	799
30.3333	252	256	280	712	817	792
30.6667	245	253	274	717	801	791
31	240	245	270	704	811	785
31.3333	234	241	268	705	809	786
31.6667	228	240	266	698	809	785
32	223	233	266	695	807	781
32.3333	223	235	263	695	818	785
32.6667	217	231	259	696	828	796
33	225	229	257	689	844	797
33.3333	212	228	253	690	856	810
33.6667	213	227	253	690	882	819
34	213	225	253	693	894	834
34.3333	211	224	253	692	926	841
34.6667	212	222	252	693	932	854
35	211	224	252	695	954	867
35.3333	211	224	250	705	971	886
35.6667	212	223	249	711	996	889
36	212	221	249	715	1025	905
36.3333	208	224	249	719	1037	916
36.6667	211	222	251	731	1055	934
37	211	222	250	743	1080	948
37.3333	211	224	252	750	1094	961
37.6667	210	227	253	771	1106	976
38	210	227	255	784	1119	982
38.3333	211	230	257	794	1122	989
38.6667	212	234	259	811	1142	1001
39	211	237	263	818	1142	1008
39.3333	211	239	268	826	1149	1013
39.6667	212	245	271	844	1151	1014
40	212	249	277	848	1150	1029
40.3333	211	253	284	857	1147	1047
40.6667	210	258	296	871	1166	1024
41	210	268	309	877	1173	1024
41.3333	212	275	318	881	1183	1044
41.6667	212	285	338	893	1179	1059
42	217	295	356	889	1187	1055
42.3333	222	306	373	885	1192	1057
42.6667	231	316	389	875	1206	1055
43	239	334	410	872	1211	1053
43.3333	248	344	435	866	1238	1053
43.6667	264	360	452	849	1211	1055
44	283	374	469	844	1219	1059
44.3333	305	392	482	844	1222	1053
44.6667	332	404	497	816	1217	1047
45	360	419	513	813	1212	1040
45.3333	386	435	521	798	1200	1025
45.6667	413	447	531	787	1209	1020
46	434	452	532	779	1202	1016
46.3333	459	465	543	771	1189	989
46.6667	473	470	544	757	1172	976
47	488	476	544	744	1160	973
47.3333	501	479	540	737	1139	941
47.6667	518	478	539	729	1102	922
48	523	477	534	718	1086	903
48.3333	530	476	521	707	1067	879
48.6667	534	471	514	694	1045	861
49	533	465	503	692	1021	840
49.3333	532	457	484	677	983	830
49.6667	526	448	472	666	960	809
50	520	442	461	662	947	792
50.3333	512	431	447	654	930	776
50.6667	502	416	431	645	910	768
51	484	406	412	644	887	749
51.3333	472	389	394	630	875	736
51.6667	457	374	374	630	853	722
52	435	359	357	619	845	715
52.3333	415	342	342	615	830	705
52.6667	399	334	328	611	818	701
53	379	319	319	604	811	688
53.3333	365	306	306	596	796	683
53.6667	351	298	296	586	788	674
54	333	288	286	583	785	672
54.3333	318	279	274	577	784	660
54.6667	308	270	270	569	781	664
55	297	262	264	562	781	666
55.3333	284	257	258	559	774	664
55.6667	277	248	251	550	773	666
56	263	248	248	547	772	661
56.3333	257	238	242	543	769	668
56.6667	249	230	236	541	763	659
57	243	226	232	535	763	659
57.3333	237	224	231	535	766	659
57.6667	232	219	228	528	767	658
58	226	217	224	520	764	657
58.3333	224	215	224	519	767	664
58.6667	220	213	224	513	767	653
59	216	211	222	515	763	652
59.3333	212	210	220	513	758	655
59.6667	211	212	222	509	760	656
60	208	210	220	514	764	662
60.3333	206	209	219	512	767	655
60.6667	204	209	225	512	764	659
61	203	210	221	514	773	660
61.3333	200	207	224	517	772	660
61.6667	200	209	226	524	772	666
62	199	210	225	527	782	670
62.3333	199	213	229	533	786	673
62.6667	196	217	230	530	797	675
63	196	218	234	539	804	682
63.3333	195	218	235	547	810	688
63.6667	195	221	239	544	821	696
64	196	225	238	546	829	701
64.3333	196	228	245	553	828	706
64.6667	197	230	250	555	841	717
65	199	234	255	552	845	719
65.3333	200	237	256	558	853	724
65.6667	201	238	261	563	855	729
66	204	242	268	564	860	736
66.3333	204	246	273	563	866	741
66.6667	208	251	279	567	866	745
67	209	256	283	568	865	748
67.3333	213	260	292	565	870	744
67.6667	216	265	301	567	869	745
68	218	271	307	569	876	752
68.3333	223	275	318	565	869	743
68.6667	224	282	328	569	864	745
69	227	287	339	566	864	746
69.3333	232	292	353	571	862	743
69.6667	237	298	362	563	858	739
70	243	307	374	563	848	733
70.3333	250	313	383	558	849	730
70.6667	254	323	396	562	841	721
71	260	328	409	549	836	719
71.3333	269	333	416	547	825	707
71.6667	281	342	425	542	826	705
72	290	347	430	538	812	693
72.3333	300	353	434	534	808	690
72.6667	305	353	433	526	800	673
73	319	359	441	524	795	669
73.3333	325	363	439	520	789	658
73.6667	330	364	438	517	780	649
74	336	365	436	509	767	639
74.3333	341	361	425	505	756	637
74.6667	342	358	422	499	752	621
75	343	355	413	490	744	610
75.3333	342	348	400	488	728	602
75.6667	345	346	395	486	725	594
76	343	341	385	476	716	588
76.3333	338	336	378	476	703	574
76.6667	336	328	368	467	697	568
77	334	325	359	460	691	556
77.3333	327	319	348	455	683	556
77.6667	320	316	341	448	671	546
78	313	311	334	442	665	539
78.3333	306	308	326	439	652	534
78.6667	300	299	314	432	645	527
79	292	295	307	430	636	524
79.3333	286	284	301	425	633	522
79.6667	278	280	292	415	625	514
80	271	278	285	416	614	509
80.3333	267	269	278	409	605	510
80.6667	257	265	271	410	598	512
81	250	258	263	403	591	506
81.3333	244	257	258	400	585	507
81.6667	238	253	257	403	579	508
82	235	247	250	402	574	512
82.3333	225	246	246	399	569	510
82.6667	220	239	242	402	565	517
83	215	237	238	397	565	517
83.3333	212	233	233	396	561	520
83.6667	206	232	233	397	562	524
84	203	229	228	399	561	524
84.3333	199	224	228	397	560	525
84.6667	198	222	224	400	564	530
85	195	223	223	398	569	536
85.3333	193	221	222	399	572	538
85.6667	190	219	224	398	575	541
86	188	218	223	409	583	544
86.3333	186	219	222	405	587	545
86.6667	185	218	225	401	594	549
87	185	217	224	405	601	556
87.3333	186	214	228	406	607	558
87.6667	182	219	228	408	612	566
88	181	216	230	402	623	565
88.3333	183	220	229	404	630	575
88.6667	181	221	228	404	638	577
89	180	222	233	405	641	583
89.3333	183	221	236	405	654	586
89.6667	183	223	238	430	660	595
90	184	228	241	406	665	594
90.3333	183	228	242	407	670	600
90.6667	183	228	248	412	674	606
91	185	234	250	409	680	606
91.3333	187	234	252	415	681	612
91.6667	188	235	256	413	688	611
92	188	235	260	417	688	614
92.3333	191	241	262	421	696	619
92.6667	189	242	266	423	700	623
93	191	252	268	424	700	621
93.3333	193	243	271	426	698	621
93.6667	195	244	274	428	699	626
94	196	248	278	430	705	622
94.3333	199	249	279	432	701	624
94.6667	200	250	284	432	706	623
95	201	253	285	433	711	622
95.3333	204	253	290	434	700	627
95.6667	206	258	294	436	716	623
96	207	256	296	433	702	621
