# Supplementary material for: Transcriptional rewiring of an evolutionarily conserved circadian clock
Source: EMBO J. 2024 Apr 16;43(10):5. doi: 10.1038/s44318-024-00088-3 (PMC11099105; doi:10.1038/s44318-024-00088-3)
Supplement: Supplementary file 6 — Source data Fig. 2 [file 44318_2024_88_MOESM6_ESM.zip › Figure 2/Figure 2E/Figure2E.xlsx]

## Sheet: Readme
Luciferase activity in constant darkness for the WT and HO-10 clock.
Raw data using cbox-luc reporter in a frq7 allele

## Sheet: 2E.frq7
	Luminisce (A.U.)
Time (h)	xc1755-3			130T1755-1u2
0	305	493	477	2099	1606	1661
0.333333	303	482	469	2158	1638	1655
0.666667	302	465	461	2181	1626	1637
1	303	444	445	2180	1616	1609
1.33333	304	430	434	2162	1603	1588
1.66667	302	410	425	2124	1578	1571
2	300	390	409	2091	1548	1538
2.33333	293	375	399	2023	1517	1502
2.66667	289	357	387	1971	1487	1481
3	287	342	373	1900	1443	1439
3.33333	281	327	360	1838	1417	1399
3.66667	275	312	347	1766	1384	1383
4	275	299	339	1693	1343	1347
4.33333	273	286	330	1627	1310	1326
4.66667	262	276	320	1566	1280	1305
5	256	268	312	1512	1257	1284
5.33333	249	260	309	1468	1232	1265
5.66667	246	253	304	1420	1207	1254
6	242	249	299	1375	1186	1230
6.33333	236	242	293	1340	1167	1223
6.66667	234	237	290	1318	1146	1217
7	231	234	287	1294	1120	1209
7.33333	228	234	285	1278	1110	1195
7.66667	229	231	283	1264	1094	1197
8	229	226	279	1255	1080	1193
8.33333	227	227	278	1252	1069	1190
8.66667	228	221	275	1252	1057	1189
9	227	222	274	1259	1055	1189
9.33333	231	220	272	1268	1051	1194
9.66667	233	218	272	1276	1051	1205
10	236	217	272	1286	1048	1208
10.3333	238	216	268	1302	1060	1217
10.6667	239	216	268	1310	1062	1222
11	241	213	266	1336	1072	1240
11.3333	243	213	269	1357	1079	1245
11.6667	243	212	265	1365	1095	1261
12	244	211	262	1385	1113	1279
12.3333	242	210	261	1430	1138	1288
12.6667	241	208	258	1418	1155	1311
13	241	209	257	1451	1171	1329
13.3333	238	207	254	1471	1205	1360
13.6667	236	208	254	1490	1234	1387
14	235	208	250	1514	1259	1426
14.3333	233	210	248	1532	1293	1472
14.6667	229	211	249	1558	1318	1502
15	229	216	249	1579	1347	1553
15.3333	226	223	249	1590	1384	1590
15.6667	224	225	253	1617	1416	1631
16	222	234	256	1650	1448	1671
16.3333	223	246	262	1667	1471	1707
16.6667	223	257	273	1694	1504	1747
17	230	275	286	1713	1534	1780
17.3333	238	293	304	1731	1558	1803
17.6667	259	317	329	1773	1591	1826
18	270	345	360	1784	1601	1852
18.3333	291	384	396	1810	1624	1868
18.6667	321	423	435	1830	1650	1880
19	354	471	484	1838	1668	1885
19.3333	388	525	528	1859	1686	1900
19.6667	422	584	581	1863	1699	1894
20	450	641	632	1874	1705	1901
20.3333	481	710	679	1870	1711	1889
20.6667	514	767	724	1876	1711	1887
21	536	827	774	1871	1711	1873
21.3333	558	887	811	1865	1710	1860
21.6667	579	937	845	1840	1691	1841
22	592	986	877	1839	1679	1815
22.3333	605	1030	900	1819	1662	1798
22.6667	609	1065	925	1795	1646	1760
23	613	1096	933	1771	1632	1725
23.3333	615	1121	945	1744	1595	1685
23.6667	611	1144	949	1724	1574	1655
24	598	1164	943	1700	1550	1624
24.3333	588	1169	936	1664	1509	1581
24.6667	577	1167	922	1632	1486	1552
25	561	1156	905	1589	1453	1516
25.3333	539	1147	878	1554	1410	1486
25.6667	522	1126	853	1516	1380	1445
26	504	1098	824	1478	1334	1412
26.3333	480	1071	788	1440	1300	1379
26.6667	463	1028	755	1409	1269	1340
27	446	987	719	1378	1232	1308
27.3333	428	946	679	1340	1189	1271
27.6667	409	900	641	1314	1157	1235
28	395	844	607	1282	1128	1202
28.3333	379	798	576	1244	1098	1171
28.6667	365	752	544	1215	1057	1139
29	352	703	515	1186	1027	1109
29.3333	339	657	494	1158	993	1084
29.6667	331	620	467	1128	968	1046
30	320	582	447	1110	944	1025
30.3333	314	547	423	1079	914	1004
30.6667	304	513	408	1060	900	971
31	295	487	394	1036	873	951
31.3333	289	460	376	1010	852	930
31.6667	285	437	370	987	834	911
32	280	418	357	970	817	893
32.3333	274	397	351	945	798	875
32.6667	270	386	336	924	786	859
33	267	368	327	912	772	843
33.3333	265	355	323	887	756	830
33.6667	260	347	318	876	747	817
34	259	337	311	857	733	807
34.3333	257	326	306	848	728	798
34.6667	255	321	302	837	713	785
35	255	314	300	830	710	775
35.3333	254	309	297	818	699	770
35.6667	253	305	294	812	695	761
36	253	302	292	802	687	754
36.3333	250	295	290	794	685	750
36.6667	251	292	287	787	681	750
37	250	289	284	784	679	749
37.3333	250	288	286	826	676	752
37.6667	251	288	283	779	682	753
38	250	285	282	781	682	762
38.3333	250	285	282	784	684	766
38.6667	248	282	278	785	693	774
39	247	279	279	792	701	788
39.3333	248	283	281	802	710	805
39.6667	247	281	279	873	719	824
40	246	278	275	817	734	843
40.3333	246	281	276	838	746	865
40.6667	246	284	274	855	763	892
41	245	283	273	871	779	918
41.3333	242	284	273	893	801	941
41.6667	244	286	280	914	822	978
42	242	290	270	943	849	1006
42.3333	243	292	271	970	876	1040
42.6667	242	296	273	1001	904	1067
43	245	302	274	1033	938	1104
43.3333	247	309	274	1062	971	1139
43.6667	250	320	280	1092	1006	1179
44	256	331	284	1124	1038	1208
44.3333	264	341	291	1158	1069	1239
44.6667	274	358	299	1183	1109	1268
45	287	375	313	1221	1137	1302
45.3333	303	394	329	1248	1170	1331
45.6667	325	420	346	1276	1198	1356
46	345	444	369	1301	1230	1381
46.3333	370	474	393	1331	1254	1406
46.6667	399	513	424	1350	1286	1432
47	430	553	458	1380	1304	1455
47.3333	461	595	496	1400	1328	1474
47.6667	492	648	535	1416	1351	1494
48	522	693	573	1428	1371	1503
48.3333	554	740	616	1444	1393	1518
48.6667	581	785	657	1454	1412	1533
49	603	832	694	1468	1420	1532
49.3333	629	880	735	1476	1434	1536
49.6667	647	914	771	1481	1441	1532
50	666	951	808	1476	1445	1536
50.3333	676	985	837	1477	1447	1528
50.6667	689	1016	864	1469	1444	1516
51	692	1043	887	1459	1445	1500
51.3333	693	1068	904	1451	1436	1490
51.6667	694	1083	918	1437	1423	1473
52	685	1100	925	1420	1410	1449
52.3333	679	1113	932	1401	1386	1420
52.6667	660	1116	937	1384	1366	1394
53	649	1113	926	1358	1343	1363
53.3333	627	1111	914	1332	1320	1330
53.6667	608	1098	901	1305	1293	1302
54	584	1082	878	1269	1255	1261
54.3333	562	1058	855	1238	1232	1221
54.6667	534	1035	829	1217	1198	1178
55	535	1004	803	1175	1158	1140
55.3333	483	972	770	1141	1122	1104
55.6667	464	935	732	1101	1088	1067
56	441	900	703	1064	1052	1029
56.3333	423	856	667	1037	1017	998
56.6667	403	818	633	993	975	960
57	385	777	598	961	945	925
57.3333	369	739	571	923	906	891
57.6667	355	704	543	902	868	860
58	341	669	514	863	838	830
58.3333	328	635	489	833	811	801
58.6667	316	603	463	811	783	772
59	305	569	445	784	756	745
59.3333	295	543	427	766	739	724
59.6667	287	519	410	742	717	702
60	278	491	395	724	697	684
60.3333	270	470	381	705	679	666
60.6667	264	451	368	688	657	653
61	260	435	357	674	646	639
61.3333	253	418	348	658	632	628
61.6667	248	406	338	644	618	615
62	243	392	332	637	604	609
62.3333	241	381	336	628	595	600
62.6667	237	373	321	614	583	592
63	234	363	315	607	577	589
63.3333	233	354	311	600	569	582
63.6667	232	351	310	600	564	581
64	232	344	306	591	558	577
64.3333	231	341	304	585	551	571
64.6667	228	334	302	576	548	566
65	228	331	300	577	544	570
65.3333	231	327	300	578	543	569
65.6667	229	326	298	577	543	572
66	230	323	299	579	544	568
66.3333	231	321	301	582	545	571
66.6667	229	320	301	579	547	573
67	231	317	303	582	548	576
67.3333	231	318	304	590	553	583
67.6667	234	316	304	595	555	593
68	235	317	304	600	560	604
68.3333	235	318	305	610	567	614
68.6667	236	318	307	613	573	622
69	239	321	308	622	585	636
69.3333	239	323	307	633	592	653
69.6667	240	327	311	642	608	671
70	242	329	309	664	621	689
70.3333	246	334	310	672	641	713
70.6667	248	339	312	686	653	733
71	250	345	311	701	671	758
71.3333	257	350	314	717	690	781
71.6667	260	358	315	739	708	812
72	264	366	316	754	730	837
72.3333	270	376	317	778	751	868
72.6667	274	389	320	798	777	894
73	285	402	326	824	804	921
73.3333	296	416	329	846	828	953
73.6667	307	433	334	874	856	982
74	323	451	344	899	881	1012
74.3333	340	471	351	926	909	1042
74.6667	361	491	363	953	933	1066
75	382	519	381	978	961	1093
75.3333	408	541	396	1002	980	1116
75.6667	437	574	420	1031	1009	1141
76	467	606	444	1047	1028	1161
76.3333	497	634	471	1074	1051	1184
76.6667	530	665	494	1090	1070	1205
77	563	697	522	1119	1094	1224
77.3333	596	723	550	1131	1113	1239
77.6667	627	743	577	1148	1131	1248
78	654	764	607	1166	1141	1268
78.3333	669	783	624	1173	1152	1275
78.6667	701	804	653	1192	1164	1289
79	718	811	674	1199	1180	1295
79.3333	733	824	695	1203	1179	1303
79.6667	741	833	714	1215	1187	1303
80	748	839	730	1211	1193	1303
80.3333	748	840	739	1220	1195	1302
80.6667	743	844	754	1214	1192	1294
81	737	846	763	1214	1186	1293
81.3333	728	849	766	1214	1177	1286
81.6667	717	844	767	1201	1174	1264
82	696	836	763	1198	1160	1257
82.3333	676	831	761	1178	1147	1233
82.6667	650	817	755	1164	1130	1209
83	629	802	742	1144	1115	1182
83.3333	603	790	731	1120	1093	1159
83.6667	579	769	714	1098	1078	1130
84	549	751	689	1079	1050	1107
84.3333	522	728	678	1059	1025	1071
84.6667	496	706	653	1028	1000	1043
85	473	685	630	995	971	1010
85.3333	448	659	609	969	947	973
85.6667	428	635	588	934	915	941
86	404	612	562	906	884	903
86.3333	391	587	542	881	857	876
86.6667	369	567	522	849	833	839
87	354	538	500	823	810	814
87.3333	339	518	481	798	781	786
87.6667	325	497	463	764	754	751
88	313	481	446	734	731	729
88.3333	302	460	431	713	704	703
88.6667	292	443	418	687	680	678
89	285	426	404	665	660	671
89.3333	279	413	393	652	640	634
89.6667	271	400	384	624	620	619
90	263	388	370	606	603	602
90.3333	257	377	363	591	587	582
90.6667	251	369	354	577	571	565
91	245	358	347	558	558	552
91.3333	243	351	339	544	549	545
91.6667	236	343	332	533	535	527
92	235	335	326	522	526	522
92.3333	231	333	321	518	518	513
92.6667	227	327	314	507	509	506
93	224	320	310	498	499	499
93.3333	224	321	307	495	495	494
93.6667	222	316	304	492	485	489
94	221	313	299	486	480	487
94.3333	220	309	297	484	478	483
94.6667	220	308	296	477	472	479
95	220	307	294	475	471	479
95.3333	221	305	295	473	466	475
95.6667	220	305	295	476	463	476
96	222	304	295	471	463	471
