# Supplementary material for: Transcriptional rewiring of an evolutionarily conserved circadian clock
Source: EMBO J. 2024 Apr 16;43(10):5. doi: 10.1038/s44318-024-00088-3 (PMC11099105; doi:10.1038/s44318-024-00088-3)
Supplement: Supplementary file 6 — Source data Fig. 2 [file 44318_2024_88_MOESM6_ESM.zip › Figure 2/Figure 2B/Figure2B.xlsx]

## Sheet: Readme
Luciferase activity in constant darkness for the WT and HO-10 clock.
Raw data using cbox-luc reporter in a frq∆C-term allele

## Sheet: 2B.frq∆C-term
	Luminiscense (U.A.)
Time (h)	WT			HO-10
0	444	313	371	486	453	514
0.333333	427	299	351	471	450	510
0.666667	400	287	334	471	446	509
1	381	272	329	483	458	516
1.33333	376	265	319	502	462	515
1.66667	364	261	315	504	468	524
2	348	251	305	521	463	534
2.33333	335	243	291	524	464	545
2.66667	322	232	283	537	474	562
3	309	220	270	547	477	578
3.33333	298	210	263	566	489	604
3.66667	284	206	256	595	499	630
4	277	198	246	625	523	664
4.33333	272	188	242	660	555	719
4.66667	264	186	235	702	586	767
5	266	183	231	755	633	817
5.33333	264	181	231	803	678	873
5.66667	265	180	231	851	731	912
6	270	184	236	915	782	980
6.33333	274	184	238	971	837	1036
6.66667	283	186	245	1028	899	1090
7	293	193	250	1084	951	1145
7.33333	306	197	257	1130	1002	1179
7.66667	319	205	269	1159	1058	1208
8	335	217	276	1197	1095	1251
8.33333	358	230	289	1236	1142	1273
8.66667	379	245	312	1269	1175	1284
9	415	264	334	1280	1220	1289
9.33333	456	290	367	1275	1244	1310
9.66667	503	325	409	1264	1256	1313
10	564	362	462	1260	1289	1315
10.3333	633	410	523	1248	1287	1305
10.6667	694	460	583	1224	1270	1280
11	772	515	649	1190	1261	1262
11.3333	855	575	725	1148	1238	1243
11.6667	932	637	790	1112	1194	1222
12	1024	706	864	1068	1166	1196
12.3333	1092	765	926	1016	1116	1165
12.6667	1156	818	978	972	1085	1138
13	1210	867	1038	930	1032	1104
13.3333	1242	907	1075	886	976	1072
13.6667	1267	939	1102	840	928	1048
14	1274	959	1099	809	880	998
14.3333	1273	963	1104	778	837	970
14.6667	1251	955	1090	749	796	930
15	1225	950	1073	717	763	912
15.3333	1177	920	1026	692	746	854
15.6667	1118	891	984	677	719	828
16	1070	841	927	653	696	808
16.3333	999	798	862	646	695	781
16.6667	926	752	812	633	673	758
17	866	703	746	625	661	741
17.3333	803	658	682	611	654	720
17.6667	735	606	634	607	644	714
18	674	554	575	607	635	702
18.3333	630	509	527	606	627	697
18.6667	584	460	490	604	623	684
19	543	423	450	602	617	681
19.3333	513	390	422	607	616	685
19.6667	481	364	400	611	617	683
20	456	342	380	616	614	695
20.3333	430	322	365	627	614	690
20.6667	410	303	348	635	617	691
21	395	290	336	637	623	694
21.3333	379	277	327	648	626	700
21.6667	367	272	324	665	636	714
22	357	265	314	675	643	719
22.3333	351	259	314	686	650	737
22.6667	346	253	316	698	654	759
23	342	250	312	712	666	769
23.3333	338	251	313	720	674	772
23.6667	339	255	317	735	683	784
24	343	254	323	749	690	799
24.3333	346	261	331	775	709	818
24.6667	352	271	337	782	717	833
25	362	277	348	792	728	846
25.3333	371	288	361	810	744	863
25.6667	390	302	373	818	750	866
26	407	315	389	841	766	880
26.3333	419	326	402	845	766	894
26.6667	437	343	420	856	776	907
27	452	355	434	870	787	925
27.3333	474	374	455	871	791	931
27.6667	492	392	474	879	796	935
28	517	408	488	874	796	950
28.3333	534	426	504	872	800	954
28.6667	557	439	521	865	795	953
29	577	450	526	856	788	952
29.3333	594	462	543	847	774	952
29.6667	610	472	559	836	770	947
30	620	483	569	809	759	938
30.3333	642	487	583	787	741	919
30.6667	660	496	595	765	730	916
31	667	497	597	803	715	876
31.3333	685	498	609	717	695	857
31.6667	685	498	618	691	677	839
32	694	501	616	656	656	811
32.3333	696	496	620	629	636	787
32.6667	703	495	622	604	617	765
33	689	490	614	576	594	743
33.3333	677	481	604	558	576	731
33.6667	673	480	594	548	565	705
34	656	471	590	527	546	683
34.3333	639	458	572	515	531	669
34.6667	618	448	553	502	514	655
35	599	437	531	494	497	650
35.3333	580	421	519	486	488	643
35.6667	556	410	498	474	477	631
36	533	402	478	471	471	628
36.3333	511	384	456	471	459	623
36.6667	485	368	432	467	452	624
37	462	357	413	466	448	620
37.3333	440	338	393	468	449	623
37.6667	423	326	369	472	442	628
38	404	314	351	467	443	629
38.3333	386	302	338	473	444	630
38.6667	374	288	321	479	445	640
39	364	277	307	489	449	647
39.3333	350	267	296	501	451	660
39.6667	341	257	288	514	457	669
40	332	250	279	525	462	673
40.3333	329	244	274	538	472	686
40.6667	325	238	269	556	481	699
41	322	232	266	574	492	716
41.3333	323	227	267	589	501	731
41.6667	320	226	264	606	513	742
42	319	227	270	621	523	766
42.3333	324	224	276	633	536	776
42.6667	327	226	282	646	549	780
43	336	228	292	663	562	789
43.3333	342	231	297	674	574	794
43.6667	346	235	312	680	584	809
44	358	240	323	682	594	818
44.3333	368	247	334	688	597	825
44.6667	379	257	351	694	605	833
45	390	266	365	696	617	842
45.3333	401	275	378	703	618	847
45.6667	413	289	395	691	617	846
46	430	296	412	684	623	851
46.3333	436	310	430	682	617	848
46.6667	451	321	444	668	614	843
47	461	333	459	664	613	844
47.3333	470	346	467	651	606	828
47.6667	481	357	482	643	598	817
48	489	362	491	632	587	799
48.3333	495	372	495	618	580	785
48.6667	504	377	504	601	570	762
49	504	380	505	588	562	742
49.3333	510	383	505	571	547	729
49.6667	512	384	505	556	536	699
50	517	382	500	544	524	674
50.3333	515	383	497	523	507	648
50.6667	516	380	494	516	498	635
51	514	375	482	490	481	601
51.3333	508	368	475	468	470	583
51.6667	505	366	470	461	457	569
52	499	360	457	443	448	547
52.3333	490	349	450	424	437	533
52.6667	481	338	439	413	424	508
53	471	331	431	401	414	502
53.3333	462	323	421	387	407	489
53.6667	456	311	413	378	397	482
54	444	303	401	364	393	474
54.3333	432	292	389	358	384	461
54.6667	424	284	379	351	375	464
55	412	275	368	345	368	457
55.3333	403	264	355	340	366	454
55.6667	394	260	349	337	357	454
56	386	252	334	336	358	457
56.3333	375	243	326	333	354	461
56.6667	365	239	315	337	353	465
57	358	233	308	340	351	474
57.3333	350	226	298	344	349	479
57.6667	343	217	288	352	352	488
58	337	213	282	359	351	501
58.3333	332	209	280	372	355	511
58.6667	330	207	270	378	359	524
59	324	201	270	390	364	542
59.3333	321	201	266	408	369	563
59.6667	319	200	264	419	379	576
60	318	200	264	434	386	595
60.3333	319	201	263	454	391	618
60.6667	318	205	265	474	403	620
61	320	206	266	484	417	640
61.3333	323	208	268	505	421	651
61.6667	327	215	272	519	435	666
62	330	220	277	536	446	677
62.3333	336	223	283	549	458	687
62.6667	341	232	291	567	469	692
63	349	236	301	573	482	702
63.3333	354	241	307	583	489	704
63.6667	359	251	322	593	498	704
64	364	258	331	601	502	706
64.3333	372	263	341	609	506	703
64.6667	380	271	354	612	508	699
65	386	279	366	612	517	690
65.3333	391	282	376	613	517	688
65.6667	398	287	382	611	509	678
66	401	291	392	609	511	668
66.3333	406	295	398	603	507	655
66.6667	407	297	408	602	499	645
67	409	297	412	591	497	632
67.3333	412	297	411	583	491	620
67.6667	412	296	412	573	481	603
68	415	293	409	562	471	588
68.3333	413	292	413	552	466	575
68.6667	412	285	411	543	455	563
69	408	282	410	527	445	542
69.3333	407	277	401	512	441	529
69.6667	404	274	395	496	428	518
70	404	270	388	486	423	500
70.3333	401	260	380	469	411	486
70.6667	394	256	373	457	401	476
71	387	252	367	440	393	459
71.3333	384	246	363	430	389	453
71.6667	379	237	347	416	375	440
72	374	230	342	402	371	429
72.3333	372	227	332	393	362	420
72.6667	362	217	319	380	352	412
73	359	214	317	370	345	403
73.3333	351	210	311	362	342	395
73.6667	348	205	299	352	336	388
74	340	200	290	341	330	380
74.3333	336	195	288	333	326	375
74.6667	330	193	277	331	321	365
75	325	192	273	324	317	362
75.3333	318	187	266	317	314	357
75.6667	317	188	262	313	309	355
76	313	186	258	312	311	352
76.3333	307	186	255	306	304	357
76.6667	305	185	250	305	306	357
77	303	186	249	306	306	366
77.3333	300	188	247	305	308	370
77.6667	300	189	247	310	306	376
78	296	190	246	311	309	387
78.3333	293	193	252	320	314	402
78.6667	293	196	249	324	315	414
79	292	199	253	332	321	433
79.3333	293	203	258	341	329	446
79.6667	294	204	261	351	332	458
80	296	206	270	360	342	476
80.3333	300	209	270	370	349	493
80.6667	298	212	278	382	355	508
81	301	217	283	391	365	527
81.3333	304	221	290	401	374	539
81.6667	306	224	295	411	381	553
82	311	223	302	419	390	562
82.3333	315	228	306	429	400	572
82.6667	314	228	313	436	403	576
83	318	232	319	445	411	586
83.3333	321	231	322	452	417	587
83.6667	322	229	326	455	421	592
84	321	229	332	463	428	601
84.3333	325	228	332	466	430	595
84.6667	326	230	332	472	434	598
85	326	228	334	477	437	596
85.3333	330	228	335	473	437	593
85.6667	326	222	333	476	437	585
86	325	221	330	479	437	582
86.3333	353	219	329	475	434	571
86.6667	325	214	327	471	429	567
87	323	211	324	467	426	555
87.3333	320	210	319	464	422	541
87.6667	316	204	315	456	412	533
88	313	199	312	449	409	513
88.3333	311	198	307	443	401	505
88.6667	311	195	301	432	393	490
89	309	190	294	425	387	477
89.3333	307	188	289	419	381	463
89.6667	306	183	286	408	371	451
90	300	182	283	400	360	436
90.3333	297	182	276	390	356	427
90.6667	298	176	270	379	346	412
91	292	176	268	372	341	398
91.3333	290	173	264	363	336	389
91.6667	288	172	260	352	328	380
92	282	171	255	345	323	371
92.3333	282	170	252	333	317	365
92.6667	282	169	248	326	310	353
93	279	170	246	314	304	346
93.3333	276	169	243	306	298	339
93.6667	272	168	241	300	297	333
94	270	171	239	293	291	326
94.3333	268	169	237	285	292	323
94.6667	270	171	232	280	288	318
95	262	170	234	272	285	317
95.3333	265	171	231	265	285	316
95.6667	264	172	235	266	285	315
96	263	177	236	264	287	318
