# Supplementary material for: Transcriptional rewiring of an evolutionarily conserved circadian clock
Source: EMBO J. 2024 Apr 16;43(10):5. doi: 10.1038/s44318-024-00088-3 (PMC11099105; doi:10.1038/s44318-024-00088-3)
Supplement: Supplementary file 7 — Source data Fig. 3 [file 44318_2024_88_MOESM7_ESM.zip]

Archive with 20 entries (13 files):
- Figure 3/
- Figure 3/.DS_Store
- __MACOSX/
- __MACOSX/Figure 3/
- __MACOSX/Figure 3/._.DS_Store
- Figure 3/Figure 3B/
- Figure 3/Figure 3B/western FRQ.tif
- __MACOSX/Figure 3/Figure 3B/
- __MACOSX/Figure 3/Figure 3B/._western FRQ.tif
- Figure 3/Figure 3B/.DS_Store
- __MACOSX/Figure 3/Figure 3B/._.DS_Store
- __MACOSX/Figure 3/._Figure 3B
- Figure 3/Figure 3A/
- Figure 3/Figure 3A/.DS_Store
- __MACOSX/Figure 3/Figure 3A/
- __MACOSX/Figure 3/Figure 3A/._.DS_Store
- Figure 3/Figure 3A/Figure3A.xlsx
- __MACOSX/Figure 3/Figure 3A/._Figure3A.xlsx
- __MACOSX/Figure 3/._Figure 3A
- __MACOSX/._Figure 3
