# Supplementary material for: Transcriptional rewiring of an evolutionarily conserved circadian clock
Source: EMBO J. 2024 Apr 16;43(10):5. doi: 10.1038/s44318-024-00088-3 (PMC11099105; doi:10.1038/s44318-024-00088-3)
Supplement: Supplementary file 7 — Source data Fig. 3 [file 44318_2024_88_MOESM7_ESM.zip › Figure 3/Figure 3A/Figure3A.xlsx]

## Sheet: Hoja1
Period was calculated for the WT and HO-10 at 22ºC, 25ºC and 28ºC
For the WT clock three technical replicated were evaluated and for HO-10 eight.
q10 value was determinated in three independent experiments. Values of each experiment are especified in tab q10 value.

## Sheet: Periods
	WT (period hours)			HO-10 (period hours)
	22C	25C	28C	22C	25C	28C
	20.16	21.31	20.17	21.81	22.33	21.82
	21.89	21.06	20.09	23.32	21.95	22.2
	21.7	20.47	20.18	24.19	22.15	21.97
				24.14	22.11	21.64
				22.64	21.81	21.51
				23.93	23.12	21.47
				24.31	23.35	22.08
				22.99	21.33	21.41

## Sheet: q10 value
		q10 value
		WT	HO-10
	N1	0.915273	0.907513
	N2	0.946247	0.874917
	N3	1.02458	1.02674
	Mean	0.962034	0.936391
