# Supplementary material for: Transcriptional rewiring of an evolutionarily conserved circadian clock
Source: EMBO J. 2024 Apr 16;43(10):5. doi: 10.1038/s44318-024-00088-3 (PMC11099105; doi:10.1038/s44318-024-00088-3)
Supplement: Supplementary file 8 — Source data Fig. 4 [file 44318_2024_88_MOESM8_ESM.zip]

Archive with 34 entries (23 files):
- Figure 4/
- Figure 4/Figure 4C/
- Figure 4/Figure 4C/.DS_Store
- __MACOSX/
- __MACOSX/Figure 4/
- __MACOSX/Figure 4/Figure 4C/
- __MACOSX/Figure 4/Figure 4C/._.DS_Store
- Figure 4/Figure 4C/Figure4C.xlsx
- __MACOSX/Figure 4/Figure 4C/._Figure4C.xlsx
- __MACOSX/Figure 4/._Figure 4C
- Figure 4/Figure 4D/
- Figure 4/Figure 4D/.DS_Store
- __MACOSX/Figure 4/Figure 4D/
- __MACOSX/Figure 4/Figure 4D/._.DS_Store
- Figure 4/Figure 4D/Figure4D.xlsx
- __MACOSX/Figure 4/Figure 4D/._Figure4D.xlsx
- __MACOSX/Figure 4/._Figure 4D
- Figure 4/.DS_Store
- __MACOSX/Figure 4/._.DS_Store
- Figure 4/Figure 4H/
- Figure 4/Figure 4H/.DS_Store
- __MACOSX/Figure 4/Figure 4H/
- __MACOSX/Figure 4/Figure 4H/._.DS_Store
- Figure 4/Figure 4H/Figure4H.xlsx
- __MACOSX/Figure 4/Figure 4H/._Figure4H.xlsx
- __MACOSX/Figure 4/._Figure 4H
- Figure 4/Figure 4G/
- Figure 4/Figure 4G/.DS_Store
- __MACOSX/Figure 4/Figure 4G/
- __MACOSX/Figure 4/Figure 4G/._.DS_Store
- Figure 4/Figure 4G/Figure4G.xlsx
- __MACOSX/Figure 4/Figure 4G/._Figure4G.xlsx
- __MACOSX/Figure 4/._Figure 4G
- __MACOSX/._Figure 4
