# Supplementary material for: Transcriptional rewiring of an evolutionarily conserved circadian clock
Source: EMBO J. 2024 Apr 16;43(10):5. doi: 10.1038/s44318-024-00088-3 (PMC11099105; doi:10.1038/s44318-024-00088-3)
Supplement: Supplementary file 8 — Source data Fig. 4 [file 44318_2024_88_MOESM8_ESM.zip › Figure 4/Figure 4C/Figure4C.xlsx]

## Sheet: Readme
Luciferase activity in constant darkness for the WT clock.
Strains were entrained using different LD photoperiod (specified in each column)
Raw data using cbox-pLRE-lucPEST reporter

## Sheet: Figure 4C
	Luminiscense (A.U.)
Time (h)	WT LD16-8			WT LD12:12			WT LD8-16			3WT LD4-20			WT LD0.5-23.5
0	-0.390447	-0.345601	-8.74194	-0.390447	-0.345601	-8.74194	-0.390447	-0.345601	-8.74194	-0.390447	-0.345601	-8.74194	-0.390447	-0.345601	-8.74194
0.333333	3.5968	9.4117	8.57164	2.35309	3.73912	2.40162	6.39003	5.55754	4.32714	12.4532	8.35127	12.6599	5.35606	5.09023	5.19213
0.666667	2.87219	8.55427	7.10931	2.23116	3.39236	2.25111	5.2589	4.31692	3.36095	10.4302	7.25949	10.4917	7.29819	7.1203	6.24611
1	1.96641	6.28819	5.02659	1.8044	2.64103	1.79957	3.67532	2.89908	2.21195	7.69907	5.55063	7.74523	7.6513	7.1203	6.31199
1.33333	1.21915	4.14461	3.387	1.25572	1.77412	1.40823	2.31797	1.79138	1.45466	5.47373	4.03165	5.50472	6.59196	5.76692	5.38975
1.66667	0.720971	2.49098	2.14623	0.767993	1.08059	0.866377	1.33766	0.993846	0.775714	3.34954	2.60759	3.69785	5.1795	4.58271	3.80878
2	0.313373	1.51106	1.25997	0.524132	0.676031	0.47504	0.734395	0.506462	0.305672	2.03456	1.51582	2.25236	3.9436	3.3985	2.42543
2.33333	0.0642848	0.83736	0.861152	0.15834	0.271472	0.174011	0.281944	0.107692	0.0184245	1.02304	0.756329	1.24051	2.17803	2.04511	1.23971
2.66667	-0.139514	0.347397	0.462334	-0.0855207	0.0402954	0.0837027	-0.01969	-0.113846	-0.216597	0.416128	0.329114	0.590042	1.4718	1.19925	0.58097
3	-0.230092	0.163661	0.285081	-0.146486	-0.075293	-0.0668116	-0.0950984	-0.246769	-0.294937	0.0115201	0.0917722	0.300944	0.765571	0.522556	0.185727
3.33333	-0.298025	0.0411705	0.107829	-0.207451	-0.190881	-0.0969145	-0.245915	-0.335385	-0.373277	-0.190784	-0.0981013	0.011845	0.2359	0.184211	-0.275389
3.66667	-0.365958	-0.142565	-0.0251108	-0.268417	-0.248676	-0.15712	-0.245915	-0.424	-0.425504	-0.291936	-0.14557	-0.0604296	0.0593428	0.0150376	-0.407136
4	-0.365958	-0.0813202	-0.0251108	-0.268417	-0.248676	-0.127017	-0.321324	-0.424	-0.451618	-0.393088	-0.240506	-0.204979	0.0593428	0.0150376	-0.47301
4.33333	-0.411247	-0.142565	-0.113737	-0.268417	-0.248676	-0.217326	-0.321324	-0.468308	-0.503844	-0.393088	-0.335443	-0.204979	-0.117214	0.0150376	-0.538884
4.66667	-0.433891	-0.265056	-0.15805	-0.329382	-0.30647	-0.247429	-0.396732	-0.512615	-0.503844	-0.595392	-0.335443	-0.349528	-0.293771	-0.154135	-0.47301
5	-0.433891	-0.265056	-0.15805	-0.329382	-0.30647	-0.277532	-0.321324	-0.512615	-0.556071	-0.595392	-0.43038	-0.349528	-0.293771	-0.154135	-0.604758
5.33333	-0.433891	-0.265056	-0.202363	-0.329382	-0.30647	-0.277532	-0.472141	-0.556923	-0.582185	-0.595392	-0.43038	-0.349528	-0.470329	-0.323308	-0.604758
5.66667	-0.47918	-0.326301	-0.29099	-0.390347	-0.364264	-0.307634	-0.547549	-0.601231	-0.608298	-0.696544	-0.525316	-0.421803	-0.470329	-0.323308	-0.670631
6	-0.433891	-0.265056	-0.246677	-0.390347	-0.364264	-0.337737	-0.547549	-0.645538	-0.608298	-0.696544	-0.477848	-0.421803	-0.470329	-0.323308	-0.670631
6.33333	-0.456535	-0.265056	-0.246677	-0.390347	-0.422058	-0.36784	-0.472141	-0.645538	-0.660525	-0.696544	-0.525316	-0.421803	-0.470329	-0.323308	-0.670631
6.66667	-0.456535	-0.326301	-0.29099	-0.390347	-0.364264	-0.337737	-0.547549	-0.645538	-0.634412	-0.797696	-0.572785	-0.494077	-0.470329	-0.492481	-0.670631
7	-0.433891	-0.326301	-0.29099	-0.451312	-0.364264	-0.397943	-0.547549	-0.689846	-0.686639	-0.797696	-0.620253	-0.566352	-0.470329	-0.492481	-0.670631
7.33333	-0.433891	-0.387547	-0.29099	-0.451312	-0.422058	-0.397943	-0.622958	-0.689846	-0.686639	-0.696544	-0.572785	-0.494077	-0.470329	-0.492481	-0.670631
7.66667	-0.411247	-0.326301	-0.246677	-0.451312	-0.422058	-0.428046	-0.622958	-0.689846	-0.686639	-0.696544	-0.572785	-0.494077	-0.646886	-0.661654	-0.670631
8	-0.298025	-0.265056	-0.202363	-0.390347	-0.30647	-0.397943	-0.622958	-0.689846	-0.712752	-0.696544	-0.620253	-0.566352	-0.470329	-0.323308	-0.604758
8.33333	-0.275381	-0.265056	-0.15805	-0.390347	-0.364264	-0.428046	-0.547549	-0.645538	-0.686639	-0.696544	-0.620253	-0.494077	-0.470329	-0.323308	-0.538884
8.66667	-0.207447	-0.142565	-0.0694239	-0.390347	-0.30647	-0.397943	-0.622958	-0.689846	-0.686639	-0.797696	-0.620253	-0.566352	-0.293771	-0.154135	-0.538884
9	-0.11687	-0.0813202	0.0192024	-0.329382	-0.30647	-0.397943	-0.622958	-0.645538	-0.660525	-0.797696	-0.667722	-0.566352	-0.293771	-0.154135	-0.407136
9.33333	0.0416405	-0.0813202	0.152142	-0.329382	-0.30647	-0.337737	-0.547549	-0.601231	-0.608298	-0.797696	-0.667722	-0.566352	-0.293771	0.0150376	-0.341263
9.66667	0.200151	0.102416	0.329394	-0.268417	-0.133087	-0.277532	-0.547549	-0.556923	-0.582185	-0.797696	-0.620253	-0.566352	-0.117214	0.0150376	-0.209515
10	0.358661	0.163661	0.506647	-0.146486	-0.133087	-0.187223	-0.472141	-0.512615	-0.529958	-0.696544	-0.620253	-0.566352	-0.117214	0.0150376	-0.0777676
10.3333	0.630394	0.286152	0.728213	-0.0245555	0.0402954	-0.0969145	-0.396732	-0.468308	-0.425504	-0.696544	-0.525316	-0.494077	-0.117214	0.184211	0.119854
10.6667	0.879482	0.469888	0.994092	0.0973751	0.155884	0.0535998	-0.245915	-0.246769	-0.268823	-0.696544	-0.477848	-0.421803	0.0593428	0.522556	0.383349
11	1.15121	0.592378	1.21566	0.280271	0.387061	0.234217	-0.170507	-0.113846	-0.138256	-0.696544	-0.382911	-0.277254	0.2359	0.522556	0.646844
11.3333	1.42295	0.714869	1.43722	0.402202	0.560443	0.47504	0.131127	0.107692	0.0967648	-0.595392	-0.287975	-0.204979	0.2359	0.860902	0.976212
11.6667	1.78526	0.898605	1.65879	0.707028	0.79162	0.745965	0.281944	0.373538	0.331786	-0.595392	-0.0981013	0.011845	0.589014	1.03008	1.43733
12	2.12492	0.95985	1.88035	0.950889	1.08059	0.986788	0.658986	0.728	0.619034	-0.393088	0.139241	0.228669	0.589014	1.36842	1.89844
12.3333	2.50988	1.08234	2.01329	1.31668	1.42736	1.22761	1.03603	1.03815	1.01074	-0.0896319	0.329114	0.445493	0.942128	1.53759	2.22781
12.6667	2.87219	1.20483	2.10192	1.62151	1.77412	1.55874	1.41307	1.52554	1.45466	0.0115201	0.661392	0.879141	1.29524	2.04511	2.62306
13	3.30243	1.32732	2.23486	2.10923	2.29427	1.95008	1.7147	2.05723	1.92471	0.314976	1.13608	1.24051	1.4718	2.38346	3.0183
13.3333	3.68738	1.44981	2.27917	2.35309	2.75662	2.34142	2.24256	2.58892	2.44698	0.618432	1.61076	1.74644	1.64836	2.38346	3.34767
13.6667	4.0044	1.44981	2.27917	2.84081	3.16118	2.85316	2.61961	3.20923	3.02147	0.921888	2.13291	2.18008	2.17803	2.7218	3.47941
14	4.25349	1.51106	2.27917	3.14564	3.62354	3.2746	3.07206	3.87385	3.56985	1.22534	2.84494	2.68601	2.17803	2.55263	3.67704
14.3333	4.50258	1.51106	2.19055	3.51143	4.02809	3.69604	3.67532	4.44985	4.19658	1.62995	3.41456	3.33648	2.35459	2.89098	3.61116
14.6667	4.59316	1.38857	2.05761	3.81626	4.49045	4.11748	4.27859	4.98154	4.66662	2.03456	3.84177	3.8424	2.53114	3.06015	3.41354
15	4.57051	1.32732	2.01329	4.06012	4.72162	4.41851	4.80645	5.51323	5.05832	2.43917	4.36392	4.4206	2.7077	3.06015	3.15005
15.3333	4.47993	1.26608	1.83604	3.99915	4.77942	4.50882	5.2589	5.77908	5.29334	2.74262	5.02848	4.9988	2.53114	2.89098	2.82068
15.6667	4.23085	1.14359	1.7031	3.93819	4.77942	4.59913	5.71135	6.00062	5.45002	3.14723	5.4557	5.64927	2.7077	2.7218	2.42543
16	3.84589	1.0211	1.48154	3.87722	4.72162	4.59913	6.01299	6.08923	5.50225	3.45069	5.64557	6.01064	2.35459	2.55263	1.96432
16.3333	3.37036	0.95985	1.30428	3.5724	4.37486	4.44862	6.23921	6.08923	5.29334	3.55184	5.83544	6.44429	2.35459	2.21429	1.56908
16.6667	2.94012	0.776114	1.17134	3.2066	4.02809	4.11748	6.31462	5.73477	5.00609	4.15875	5.88291	6.58884	2.17803	1.87594	1.17383
17	2.50988	0.714869	0.994092	2.90178	3.68133	3.72615	6.1638	5.336	4.58828	4.86682	5.78797	6.66111	2.00147	1.70677	0.778591
17.3333	1.98906	0.592378	0.816839	2.41406	3.04559	3.2144	6.0884	4.84862	4.09212	5.47373	5.5981	6.51656	1.64836	1.53759	0.383349
17.6667	1.51352	0.531133	0.639586	1.9873	2.52545	2.73275	5.78676	4.22831	3.54374	5.47373	5.17089	6.22746	1.29524	1.19925	0.251601
18	1.15121	0.408642	0.506647	1.62151	2.0053	2.22101	5.33431	3.56369	2.86479	5.57488	4.79114	5.93837	1.11869	0.860902	-0.0118939
18.3333	0.811549	0.347397	0.418021	1.25572	1.48515	1.79957	4.65563	2.89908	2.26418	5.47373	4.22152	5.28789	0.942128	0.860902	-0.143641
18.6667	0.539816	0.224906	0.240768	0.950889	1.13838	1.37813	4.05237	2.27877	1.68969	5.17027	3.6519	4.63742	0.765571	0.522556	-0.275389
19	0.313373	0.102416	0.196455	0.646063	0.79162	0.956685	3.4491	1.65846	1.16742	4.76566	2.98734	4.05923	0.412457	0.353383	-0.341263
19.3333	0.132218	0.0411705	0.0635155	0.341236	0.560443	0.68576	2.77042	1.12677	0.749601	4.36106	2.41772	3.2642	0.2359	0.184211	-0.47301
19.6667	-0.0262926	0.0411705	0.0192024	0.219306	0.271472	0.414834	2.24256	0.772308	0.43624	3.8553	1.99051	2.61373	0.0593428	0.0150376	-0.47301
20	-0.11687	-0.0200749	-0.113737	0.0364098	0.0980896	0.234217	1.6393	0.417846	0.148992	3.24838	1.42089	2.03554	0.0593428	-0.154135	-0.538884
20.3333	-0.207447	-0.142565	-0.202363	-0.0855207	-0.075293	0.0535998	1.26225	0.196308	-0.0338024	2.54032	0.993671	1.52961	-0.293771	-0.154135	-0.604758
20.6667	-0.275381	-0.203811	-0.202363	-0.0855207	-0.075293	-0.0969145	0.809803	-0.0252308	-0.190483	2.03456	0.661392	1.09596	-0.117214	-0.154135	-0.604758
21	-0.343314	-0.265056	-0.29099	-0.268417	-0.30647	-0.217326	0.357352	-0.246769	-0.347164	1.5288	0.329114	0.590042	-0.470329	-0.492481	-0.670631
21.3333	-0.365958	-0.265056	-0.335303	-0.268417	-0.30647	-0.277532	0.206535	-0.291077	-0.399391	1.02304	0.139241	0.228669	-0.293771	-0.323308	-0.670631
21.6667	-0.411247	-0.265056	-0.335303	-0.329382	-0.364264	-0.307634	-0.01969	-0.379692	-0.451618	0.618432	-0.0506329	0.0841197	-0.293771	-0.323308	-0.670631
22	-0.456535	-0.326301	-0.335303	-0.329382	-0.364264	-0.397943	-0.170507	-0.468308	-0.529958	0.314976	-0.14557	-0.0604296	-0.470329	-0.492481	-0.736505
22.3333	-0.501824	-0.448792	-0.423929	-0.329382	-0.422058	-0.488252	-0.245915	-0.512615	-0.582185	0.112672	-0.287975	-0.277254	-0.470329	-0.661654	-0.802379
22.6667	-0.501824	-0.387547	-0.379616	-0.390347	-0.422058	-0.458149	-0.321324	-0.556923	-0.608298	-0.0896319	-0.382911	-0.349528	-0.470329	-0.492481	-0.736505
23	-0.501824	-0.326301	-0.379616	-0.390347	-0.422058	-0.488252	-0.396732	-0.601231	-0.660525	-0.291936	-0.43038	-0.421803	-0.470329	-0.661654	-0.736505
23.3333	-0.524468	-0.387547	-0.379616	-0.390347	-0.479852	-0.518354	-0.396732	-0.601231	-0.686639	-0.393088	-0.477848	-0.566352	-0.470329	-0.492481	-0.736505
23.6667	-0.547113	-0.448792	-0.423929	-0.390347	-0.479852	-0.518354	-0.547549	-0.689846	-0.686639	-0.49424	-0.525316	-0.566352	-0.470329	-0.492481	-0.736505
24	-0.569757	-0.387547	-0.423929	-0.451312	-0.479852	-0.548457	-0.622958	-0.645538	-0.712752	-0.595392	-0.525316	-0.638627	-0.470329	-0.492481	-0.736505
24.3333	-0.501824	-0.448792	-0.423929	-0.451312	-0.537646	-0.57856	-0.547549	-0.689846	-0.738866	-0.595392	-0.620253	-0.638627	-0.470329	-0.492481	-0.802379
24.6667	-0.569757	-0.387547	-0.468242	-0.451312	-0.479852	-0.548457	-0.622958	-0.689846	-0.738866	-0.595392	-0.620253	-0.638627	-0.470329	-0.661654	-0.736505
25	-0.569757	-0.387547	-0.468242	-0.451312	-0.537646	-0.57856	-0.698366	-0.734154	-0.764979	-0.595392	-0.667722	-0.783176	-0.646886	-0.661654	-0.736505
25.3333	-0.592402	-0.387547	-0.468242	-0.512278	-0.537646	-0.548457	-0.698366	-0.778462	-0.764979	-0.696544	-0.620253	-0.783176	-0.470329	-0.661654	-0.736505
25.6667	-0.592402	-0.448792	-0.468242	-0.451312	-0.595441	-0.57856	-0.698366	-0.778462	-0.791092	-0.696544	-0.667722	-0.783176	-0.470329	-0.492481	-0.736505
26	-0.592402	-0.448792	-0.468242	-0.451312	-0.595441	-0.57856	-0.698366	-0.734154	-0.791092	-0.797696	-0.667722	-0.855451	-0.646886	-0.661654	-0.736505
26.3333	-0.569757	-0.448792	-0.468242	-0.451312	-0.595441	-0.57856	-0.698366	-0.822769	-0.791092	-0.797696	-0.667722	-0.783176	-0.646886	-0.492481	-0.670631
26.6667	-0.592402	-0.448792	-0.468242	-0.512278	-0.537646	-0.57856	-0.773775	-0.822769	-0.791092	-0.797696	-0.667722	-0.855451	-0.470329	-0.661654	-0.670631
27	-0.592402	-0.448792	-0.468242	-0.451312	-0.595441	-0.57856	-0.849183	-0.822769	-0.791092	-0.797696	-0.667722	-0.783176	-0.470329	-0.661654	-0.736505
27.3333	-0.569757	-0.448792	-0.468242	-0.451312	-0.537646	-0.548457	-0.773775	-0.778462	-0.791092	-0.898848	-0.71519	-0.855451	-0.646886	-0.661654	-0.670631
27.6667	-0.592402	-0.448792	-0.468242	-0.573243	-0.595441	-0.57856	-0.773775	-0.822769	-0.817206	-0.898848	-0.71519	-0.927725	-0.646886	-0.492481	-0.736505
28	-0.569757	-0.387547	-0.423929	-0.451312	-0.537646	-0.548457	-0.773775	-0.822769	-0.791092	-0.797696	-0.667722	-0.927725	-0.646886	-0.492481	-0.604758
28.3333	-0.547113	-0.448792	-0.423929	-0.451312	-0.537646	-0.548457	-0.773775	-0.778462	-0.791092	-0.797696	-0.71519	-0.927725	-0.646886	-0.492481	-0.538884
28.6667	-0.524468	-0.387547	-0.423929	-0.451312	-0.595441	-0.548457	-0.773775	-0.822769	-0.791092	-0.898848	-0.667722	-0.927725	-0.470329	-0.492481	-0.538884
29	-0.501824	-0.387547	-0.379616	-0.451312	-0.537646	-0.518354	-0.773775	-0.778462	-0.791092	-0.898848	-0.667722	-0.927725	-0.646886	-0.492481	-0.47301
29.3333	-0.47918	-0.387547	-0.379616	-0.451312	-0.537646	-0.488252	-0.773775	-0.778462	-0.791092	-0.898848	-0.667722	-0.927725	-0.470329	-0.492481	-0.341263
29.6667	-0.433891	-0.387547	-0.379616	-0.390347	-0.537646	-0.458149	-0.849183	-0.778462	-0.738866	-0.898848	-0.667722	-0.927725	-0.646886	-0.492481	-0.209515
30	-0.343314	-0.387547	-0.335303	-0.390347	-0.479852	-0.397943	-0.773775	-0.778462	-0.764979	-0.898848	-0.667722	-0.927725	-0.470329	-0.323308	-0.0777676
30.3333	-0.275381	-0.326301	-0.29099	-0.390347	-0.479852	-0.36784	-0.849183	-0.778462	-0.764979	-0.898848	-0.667722	-0.855451	-0.470329	-0.323308	0.119854
30.6667	-0.207447	-0.265056	-0.246677	-0.390347	-0.422058	-0.307634	-0.698366	-0.734154	-0.712752	-0.898848	-0.620253	-0.927725	-0.470329	-0.323308	0.383349
31	-0.0715813	-0.265056	-0.202363	-0.268417	-0.364264	-0.247429	-0.698366	-0.689846	-0.660525	-0.898848	-0.572785	-0.927725	-0.293771	0.0150376	0.58097
31.3333	0.0416405	-0.265056	-0.113737	-0.146486	-0.364264	-0.15712	-0.622958	-0.645538	-0.582185	-1	-0.572785	-0.855451	-0.117214	0.184211	0.844465
31.6667	0.200151	-0.203811	-0.0251108	-0.0245555	-0.248676	-0.0367088	-0.622958	-0.556923	-0.477731	-0.797696	-0.43038	-0.783176	-0.117214	0.184211	1.04209
32	0.336017	-0.203811	0.0635155	0.0364098	-0.190881	0.0535998	-0.547549	-0.424	-0.425504	-0.898848	-0.43038	-0.783176	0.0593428	0.353383	1.30558
32.3333	0.517172	-0.142565	0.107829	0.15834	-0.075293	0.204114	-0.472141	-0.379692	-0.32105	-0.797696	-0.335443	-0.638627	0.2359	0.522556	1.56908
32.6667	0.720971	-0.0200749	0.152142	0.280271	0.0402954	0.384731	-0.245915	-0.291077	-0.138256	-0.797696	-0.240506	-0.638627	0.412457	0.522556	1.83257
33	1.01535	-0.0813202	0.196455	0.463167	0.155884	0.595451	-0.0950984	-0.0252308	0.0184245	-0.696544	-0.0981013	-0.494077	0.589014	0.691729	2.03019
33.3333	1.24179	-0.0200749	0.329394	0.585097	0.387061	0.836274	0.131127	0.196308	0.201219	-0.595392	-0.00316456	-0.349528	0.765571	0.860902	2.22781
33.6667	1.49088	0.102416	0.373708	0.828959	0.560443	1.0771	0.281944	0.329231	0.43624	-0.393088	0.186709	-0.204979	1.11869	1.03008	2.42543
34	1.67203	0.102416	0.462334	1.01185	0.733826	1.31792	0.583578	0.550769	0.723488	-0.291936	0.281646	-0.0604296	1.11869	1.19925	2.49131
34.3333	1.89848	0.163661	0.418021	1.25572	0.849414	1.49854	0.734395	0.905231	0.984622	-0.190784	0.518987	0.156394	1.29524	1.36842	2.42543
34.6667	2.07963	0.286152	0.462334	1.37765	1.19618	1.76946	1.03603	1.17108	1.24576	0.112672	0.708861	0.373218	1.29524	1.53759	2.42543
35	2.17021	0.224906	0.462334	1.56054	1.36956	1.95008	1.33766	1.43692	1.55912	0.314976	0.851266	0.590042	1.4718	1.70677	2.29369
35.3333	2.28343	0.347397	0.462334	1.8044	1.54294	2.1909	1.56389	1.74708	1.84637	0.51728	1.04114	0.806866	1.64836	1.53759	2.62306
35.6667	2.26079	0.286152	0.418021	1.92633	1.77412	2.34142	1.86552	2.10154	2.08139	0.820736	1.18354	1.09596	1.82491	1.70677	1.83257
36	2.30608	0.286152	0.373708	1.92633	1.88971	2.43173	2.24256	2.36738	2.42086	1.12419	1.32595	1.38506	1.82491	1.70677	1.5032
36.3333	2.05699	0.286152	0.329394	1.9873	2.06309	2.52203	2.39338	2.54462	2.52532	1.3265	1.46835	1.67416	1.64836	1.53759	1.23971
36.6667	1.87583	0.286152	0.285081	1.92633	2.0053	2.43173	2.61961	2.76615	2.70811	1.7311	1.61076	1.96326	1.64836	1.36842	1.04209
37	1.64939	0.286152	0.196455	1.92633	1.9475	2.49193	2.84583	2.85477	2.682	1.93341	1.75316	2.18008	1.64836	1.36842	0.712717
37.3333	1.28708	0.224906	0.152142	1.8044	1.88971	2.1307	2.84583	2.85477	2.70811	2.13571	1.75316	2.39691	1.4718	1.19925	0.449222
37.6667	1.10593	0.163661	0.0635155	1.62151	1.71633	1.91998	2.92124	2.76615	2.57754	2.33802	1.80063	2.54146	1.29524	1.03008	0.185727
38	0.834193	0.102416	0.0192024	1.37765	1.54294	1.67915	2.92124	2.63323	2.36863	2.54032	1.7057	2.61373	1.11869	0.860902	-0.0118939
38.3333	1.01535	0.0411705	0.0192024	1.13378	1.31177	1.40823	2.77042	2.36738	2.1075	2.54032	1.65823	2.75828	0.942128	0.691729	-0.143641
38.6667	0.336017	0.0411705	-0.0694239	0.828959	1.08059	1.1072	2.5442	2.14585	1.84637	2.74262	1.56329	2.68601	0.765571	0.353383	-0.341263
39	0.109574	-0.0813202	-0.15805	0.707028	0.849414	0.836274	2.39338	1.79138	1.50689	2.64147	1.42089	2.68601	0.589014	0.353383	-0.407136
39.3333	-0.048937	-0.142565	-0.15805	0.463167	0.560443	0.595451	2.16716	1.48123	1.16742	2.54032	1.27848	2.54146	0.412457	0.184211	-0.47301
39.6667	-0.184803	-0.142565	-0.202363	0.280271	0.387061	0.354628	1.79011	1.17108	0.801828	2.43917	0.993671	2.32463	0.2359	0.0150376	-0.538884
40	-0.298025	-0.203811	-0.29099	0.0973751	0.155884	0.143908	1.41307	0.772308	0.51458	2.13571	0.803797	2.10781	-0.117214	-0.154135	-0.670631
40.3333	-0.365958	-0.203811	-0.29099	-0.0245555	0.0402954	-0.0367088	1.18685	0.550769	0.253446	1.93341	0.613924	1.74644	0.0593428	-0.154135	-0.736505
40.6667	-0.456535	-0.265056	-0.335303	-0.0855207	-0.133087	-0.187223	0.809803	0.240615	0.0445379	1.62995	0.471519	1.60189	-0.117214	-0.323308	-0.670631
41	-0.456535	-0.265056	-0.335303	-0.207451	-0.133087	-0.247429	0.508169	0.0190769	-0.138256	1.42765	0.281646	1.16824	-0.293771	-0.323308	-0.670631
41.3333	-0.524468	-0.326301	-0.335303	-0.329382	-0.30647	-0.36784	0.281944	-0.202462	-0.268823	1.12419	0.0917722	1.02369	-0.470329	-0.492481	-0.736505
41.6667	-0.569757	-0.387547	-0.379616	-0.329382	-0.30647	-0.397943	0.0557185	-0.335385	-0.399391	0.820736	-0.00316456	0.590042	-0.470329	-0.492481	-0.736505
42	-0.592402	-0.387547	-0.423929	-0.390347	-0.422058	-0.488252	-0.170507	-0.468308	-0.503844	0.51728	-0.193038	0.445493	-0.470329	-0.492481	-0.802379
42.3333	-0.63769	-0.387547	-0.468242	-0.451312	-0.479852	-0.518354	-0.245915	-0.512615	-0.556071	0.213824	-0.335443	0.156394	-0.470329	-0.661654	-0.736505
42.6667	-0.615046	-0.387547	-0.423929	-0.451312	-0.479852	-0.57856	-0.396732	-0.601231	-0.634412	0.0115201	-0.382911	-0.0604296	-0.470329	-0.661654	-0.802379
43	-0.63769	-0.448792	-0.423929	-0.451312	-0.537646	-0.57856	-0.472141	-0.645538	-0.660525	-0.190784	-0.477848	-0.204979	-0.646886	-0.661654	-0.736505
43.3333	-0.63769	-0.387547	-0.468242	-0.451312	-0.479852	-0.57856	-0.622958	-0.689846	-0.712752	-0.291936	-0.477848	-0.349528	-0.470329	-0.661654	-0.802379
43.6667	-0.320669	-0.387547	-0.468242	-0.512278	-0.537646	-0.608663	-0.698366	-0.734154	-0.738866	-0.393088	-0.620253	-0.494077	-0.470329	-0.661654	-0.802379
44	-0.660335	-0.448792	-0.468242	-0.512278	-0.595441	-0.638766	-0.773775	-0.778462	-0.738866	-0.696544	-0.620253	-0.566352	-0.646886	-0.661654	-0.802379
44.3333	-0.682979	-0.448792	-0.512555	-0.512278	-0.595441	-0.638766	-0.698366	-0.778462	-0.738866	-0.595392	-0.620253	-0.638627	-0.646886	-0.830827	-0.802379
44.6667	-0.682979	-0.448792	-0.512555	-0.512278	-0.537646	-0.638766	-0.773775	-0.822769	-0.764979	-0.797696	-0.667722	-0.710901	-0.646886	-0.661654	-0.802379
45	-0.682979	-0.448792	-0.512555	-0.512278	-0.537646	-0.668869	-0.773775	-0.778462	-0.764979	-0.797696	-0.71519	-0.710901	-0.646886	-0.661654	-0.802379
45.3333	-0.705623	-0.510037	-0.512555	-0.573243	-0.653235	-0.698971	-0.773775	-0.822769	-0.791092	-0.797696	-0.71519	-0.783176	-0.646886	-0.661654	-0.868253
45.6667	-0.705623	-0.510037	-0.512555	-0.512278	-0.595441	-0.668869	-0.849183	-0.822769	-0.817206	-0.797696	-0.71519	-0.855451	-0.823443	-0.661654	-0.802379
46	-0.705623	-0.448792	-0.512555	-0.573243	-0.653235	-0.698971	-0.849183	-0.822769	-0.817206	-0.797696	-0.71519	-0.783176	-0.646886	-0.830827	-0.802379
46.3333	-0.705623	-0.510037	-0.512555	-0.573243	-0.595441	-0.668869	-0.849183	-0.822769	-0.791092	-0.898848	-0.762658	-0.855451	-0.646886	-0.661654	-0.802379
46.6667	-0.705623	-0.448792	-0.512555	-0.573243	-0.595441	-0.668869	-0.849183	-0.867077	-0.817206	-0.797696	-0.667722	-0.855451	-0.646886	-0.661654	-0.802379
47	-0.682979	-0.510037	-0.512555	-0.634208	-0.653235	-0.698971	-0.849183	-0.822769	-0.843319	-0.898848	-0.762658	-0.927725	-0.646886	-0.661654	-0.868253
47.3333	-0.705623	-0.510037	-0.512555	-0.634208	-0.653235	-0.698971	-0.924592	-0.867077	-0.843319	-0.797696	-0.71519	-0.783176	-0.823443	-0.661654	-0.802379
47.6667	-0.705623	-0.510037	-0.512555	-0.573243	-0.653235	-0.698971	-0.849183	-0.822769	-0.843319	-0.898848	-0.762658	-0.927725	-0.646886	-0.661654	-0.802379
48	-0.682979	-0.571283	-0.512555	-0.573243	-0.653235	-0.698971	-0.849183	-0.867077	-0.843319	-0.898848	-0.762658	-0.927725	-0.823443	-0.661654	-0.802379
48.3333	-0.682979	-0.510037	-0.556869	-0.573243	-0.653235	-0.698971	-0.849183	-0.867077	-0.843319	-0.898848	-0.810127	-0.927725	-0.646886	-0.661654	-0.670631
48.6667	-0.682979	-0.510037	-0.556869	-0.573243	-0.653235	-0.698971	-0.849183	-0.867077	-0.843319	-0.898848	-0.762658	-0.855451	-0.823443	-0.661654	-0.736505
49	-0.63769	-0.510037	-0.512555	-0.573243	-0.653235	-0.668869	-0.924592	-0.867077	-0.843319	-1	-0.810127	-1	-0.646886	-0.492481	-0.670631
49.3333	-0.63769	-0.448792	-0.512555	-0.512278	-0.595441	-0.668869	-1	-0.911385	-0.869433	-0.898848	-0.762658	-0.927725	-0.646886	-0.492481	-0.604758
49.6667	-0.615046	-0.448792	-0.512555	-0.512278	-0.595441	-0.638766	-0.849183	-0.867077	-0.817206	-1	-0.810127	-0.927725	-0.646886	-0.492481	-0.604758
50	-0.592402	-0.510037	-0.556869	-0.512278	-0.595441	-0.638766	-0.924592	-0.867077	-0.817206	-1	-0.810127	-0.927725	-0.646886	0.691729	-0.538884
50.3333	-0.569757	-0.510037	-0.556869	-0.573243	-0.595441	-0.638766	-0.849183	-0.867077	-0.817206	-1	-0.762658	-0.927725	-0.646886	-0.492481	-0.47301
50.6667	-0.524468	-0.510037	-0.556869	-0.512278	-0.595441	-0.638766	-0.849183	-0.822769	-0.817206	-0.898848	-0.71519	-0.927725	-0.646886	-0.492481	-0.341263
51	-0.47918	-0.510037	-0.512555	-0.512278	-0.537646	-0.638766	-0.849183	-0.867077	-0.791092	-1	-0.762658	-1	-0.470329	-0.492481	-0.275389
51.3333	-0.433891	-0.448792	-0.512555	-0.451312	-0.537646	-0.57856	-0.773775	-0.778462	-0.764979	-1	-0.810127	-0.927725	-0.470329	-0.323308	-0.143641
51.6667	-0.343314	-0.448792	-0.512555	-0.451312	-0.537646	-0.548457	-0.773775	-0.778462	-0.738866	-1	-0.762658	-1	-0.470329	-0.323308	0.0539799
52	-0.298025	-0.448792	-0.468242	-0.390347	-0.479852	-0.458149	-0.698366	-0.778462	-0.712752	-0.898848	-0.762658	-0.927725	-0.470329	-0.154135	0.185727
52.3333	-0.207447	-0.448792	-0.423929	-0.390347	-0.422058	-0.397943	-0.698366	-0.689846	-0.686639	-0.898848	-0.762658	-0.927725	-0.117214	0.0150376	0.383349
52.6667	-0.0715813	-0.448792	-0.423929	-0.329382	-0.364264	-0.337737	-0.622958	-0.645538	-0.634412	-0.898848	-0.667722	-1	-0.117214	-0.154135	0.58097
53	0.0189961	-0.387547	-0.423929	-0.268417	-0.30647	-0.277532	-0.622958	-0.645538	-0.529958	-0.797696	-0.71519	-1	0.0593428	0.184211	0.712717
53.3333	0.154862	-0.387547	-0.335303	-0.146486	-0.248676	-0.187223	-0.472141	-0.512615	-0.477731	-0.696544	-0.620253	-0.927725	0.0593428	0.184211	0.976212
53.6667	0.313373	-0.387547	-0.335303	-0.0245555	-0.075293	-0.0668116	-0.472141	-0.424	-0.373277	-0.595392	-0.620253	-0.855451	0.2359	0.353383	1.10796
54	0.426595	-0.265056	-0.246677	0.0364098	-0.0174988	0.0234969	-0.321324	-0.335385	-0.268823	-0.595392	-0.572785	-0.855451	0.412457	0.522556	1.23971
54.3333	0.562461	-0.265056	-0.246677	0.15834	0.155884	0.174011	-0.245915	-0.202462	-0.138256	-0.595392	-0.477848	-0.855451	0.412457	0.522556	1.30558
54.6667	0.720971	-0.203811	-0.15805	0.341236	0.213678	0.294423	-0.0950984	-0.0695385	-0.00768896	-0.49424	-0.43038	-0.855451	0.589014	0.691729	1.43733
55	0.879482	-0.203811	-0.113737	0.402202	0.271472	0.444937	0.0557185	0.107692	0.201219	-0.393088	-0.335443	-0.783176	0.765571	0.691729	1.5032
55.3333	0.970059	-0.142565	-0.0694239	0.585097	0.502649	0.625554	0.281944	0.240615	0.331786	-0.190784	-0.193038	-0.710901	0.765571	1.03008	1.5032
55.6667	1.01535	-0.0813202	-0.0694239	0.707028	0.676031	0.745965	0.357352	0.462154	0.566807	-0.0896319	-0.0981013	-0.710901	0.765571	0.860902	1.43733
56	1.10593	-0.0813202	0.0192024	0.828959	0.676031	0.926582	0.508169	0.683692	0.749601	-0.0896319	-0.00316456	-0.638627	0.942128	0.860902	1.37145
56.3333	1.10593	-0.0200749	0.0192024	0.950889	0.79162	1.04699	0.658986	0.772308	0.906282	0.112672	0.0917722	-0.566352	0.942128	1.03008	1.23971
56.6667	1.10593	0.0411705	0.0635155	1.01185	0.849414	1.16741	0.809803	0.949538	1.06296	0.213824	0.186709	-0.277254	1.11869	1.03008	0.976212
57	1.03799	-0.0200749	0.0635155	1.07282	0.907208	1.25771	0.96062	1.08246	1.21964	0.314976	0.281646	-0.0604296	0.765571	1.03008	0.910339
57.3333	0.970059	0.102416	0.107829	1.13378	0.965002	1.25771	1.03603	1.21538	1.40244	0.51728	0.376582	0.011845	0.942128	0.860902	0.646844
57.6667	0.856837	0.0411705	0.0635155	1.01185	0.965002	1.25771	1.11144	1.34831	1.48078	0.618432	0.424051	0.011845	0.942128	0.691729	0.449222
58	0.720971	0.0411705	0.0635155	1.01185	0.907208	1.25771	1.11144	1.304	1.48078	0.719584	0.471519	-0.0604296	0.765571	0.860902	0.317475
58.3333	0.585105	0.102416	0.0192024	0.950889	0.849414	1.16741	1.11144	1.34831	1.533	0.820736	0.518987	0.011845	0.765571	0.691729	0.0539799
58.6667	0.40395	0.0411705	-0.0251108	0.828959	0.733826	1.04699	1.11144	1.304	1.50689	0.921888	0.518987	-0.0604296	0.412457	0.522556	-0.0777676
59	0.290728	-0.0200749	0.0192024	0.707028	0.618237	0.89648	1.03603	1.17108	1.37632	0.820736	0.518987	-0.0604296	0.412457	0.353383	-0.209515
59.3333	0.109574	0.102416	0.0192024	0.585097	0.560443	0.715863	1.03603	1.12677	1.29798	0.921888	0.471519	-0.132704	0.412457	0.184211	-0.407136
59.6667	-0.0715813	-0.0200749	-0.0694239	0.402202	0.444855	0.535245	0.809803	0.993846	1.11519	0.921888	0.424051	-0.132704	0.2359	0.184211	-0.407136
60	-0.162159	0.0411705	-0.113737	0.219306	0.271472	0.384731	0.734395	0.772308	0.880168	0.719584	0.329114	-0.132704	0.0593428	0.0150376	-0.538884
60.3333	-0.275381	-0.0200749	-0.113737	0.0973751	0.155884	0.204114	0.658986	0.639385	0.723488	0.820736	0.329114	-0.132704	0.0593428	-0.154135	-0.604758
60.6667	-0.365958	-0.0813202	-0.15805	-0.0245555	0.0402954	0.0535998	0.432761	0.373538	0.488467	0.719584	0.186709	-0.132704	-0.117214	-0.154135	-0.604758
61	-0.456535	-0.0813202	-0.15805	-0.0855207	-0.133087	-0.0969145	0.357352	0.196308	0.279559	0.618432	0.0917722	-0.204979	-0.117214	-0.154135	-0.670631
61.3333	-0.47918	-0.0813202	-0.246677	-0.146486	-0.190881	-0.217326	0.206535	0.0633846	0.122878	0.416128	-0.00316456	-0.277254	-0.293771	-0.492481	-0.670631
61.6667	-0.524468	-0.142565	-0.246677	-0.268417	-0.30647	-0.307634	0.0557185	-0.113846	-0.0599159	0.314976	-0.0506329	-0.349528	-0.293771	-0.323308	-0.670631
62	-0.569757	-0.142565	-0.29099	-0.329382	-0.30647	-0.397943	-0.170507	-0.246769	-0.216597	0.213824	-0.193038	-0.421803	-0.470329	-0.492481	-0.736505
62.3333	-0.592402	-0.203811	-0.29099	-0.390347	-0.422058	-0.458149	-0.245915	-0.424	-0.347164	0.112672	-0.287975	-0.494077	-0.470329	-0.492481	-0.802379
62.6667	-0.615046	-0.203811	-0.29099	-0.451312	-0.479852	-0.518354	-0.321324	-0.468308	-0.451618	-0.0896319	-0.335443	-0.566352	-0.470329	-0.492481	-0.802379
63	-0.63769	-0.203811	-0.335303	-0.451312	-0.537646	-0.548457	-0.472141	-0.556923	-0.529958	-0.190784	-0.43038	-0.638627	-0.470329	-0.492481	-0.736505
63.3333	-0.63769	-0.265056	-0.335303	-0.512278	-0.479852	-0.57856	-0.547549	-0.645538	-0.582185	-0.291936	-0.477848	-0.638627	-0.470329	-0.492481	-0.736505
63.6667	-0.660335	-0.326301	-0.335303	-0.512278	-0.537646	-0.608663	-0.622958	-0.689846	-0.634412	-0.49424	-0.572785	-0.783176	-0.646886	-0.661654	-0.802379
64	-0.682979	-0.265056	-0.379616	-0.512278	-0.595441	-0.638766	-0.698366	-0.734154	-0.686639	-0.595392	-0.620253	-0.783176	-0.470329	-0.661654	-0.802379
64.3333	-0.682979	-0.265056	-0.379616	-0.512278	-0.595441	-0.638766	-0.773775	-0.734154	-0.712752	-0.797696	-0.71519	-0.855451	-0.646886	-0.661654	-0.736505
64.6667	-0.705623	-0.326301	-0.423929	-0.573243	-0.595441	-0.668869	-0.773775	-0.778462	-0.738866	-0.696544	-0.667722	-0.855451	-0.646886	-0.830827	-0.802379
65	-0.682979	-0.326301	-0.423929	-0.573243	-0.595441	-0.638766	-0.849183	-0.822769	-0.764979	-0.797696	-0.762658	-0.927725	-0.646886	-0.830827	-0.802379
65.3333	-0.728268	-0.326301	-0.423929	-0.573243	-0.595441	-0.668869	-0.849183	-0.867077	-0.764979	-0.797696	-0.762658	-0.855451	-0.646886	-0.661654	-0.868253
65.6667	-0.682979	-0.326301	-0.423929	-0.573243	-0.595441	-0.698971	-0.924592	-0.822769	-0.791092	-0.797696	-0.762658	-0.927725	-0.646886	-0.661654	-0.802379
66	-0.728268	-0.326301	-0.423929	-0.573243	-0.653235	-0.698971	-0.849183	-0.822769	-0.791092	-1	-0.762658	-0.927725	-0.646886	-0.661654	-0.802379
66.3333	-0.728268	-0.387547	-0.468242	-0.634208	-0.653235	-0.698971	-0.924592	-0.822769	-0.817206	-1	-0.810127	-1	-0.823443	-0.830827	-0.802379
66.6667	-0.728268	-0.326301	-0.423929	-0.634208	-0.653235	-0.698971	-0.924592	-0.867077	-0.791092	-1	-0.762658	-0.927725	-0.823443	-0.830827	-0.868253
67	-0.728268	-0.326301	-0.423929	-0.573243	-0.595441	-0.698971	-0.849183	-0.867077	-0.817206	-0.898848	-0.762658	-0.927725	-0.646886	-0.661654	-0.802379
67.3333	-0.705623	-0.326301	-0.423929	-0.634208	-0.653235	-0.729074	-0.924592	-0.867077	-0.817206	-1	-0.762658	-0.927725	-0.823443	-0.661654	-0.802379
67.6667	-0.705623	-0.326301	-0.423929	-0.573243	-0.653235	-0.729074	-1	-0.867077	-0.817206	-0.898848	-0.857595	-0.927725	-0.823443	-0.661654	-0.802379
68	-0.705623	-0.326301	-0.423929	-0.573243	-0.653235	-0.729074	-0.924592	-0.867077	-0.843319	-1	-0.762658	-0.927725	-0.646886	-0.661654	-0.736505
68.3333	-0.682979	-0.326301	-0.423929	-0.573243	-0.653235	-0.729074	-0.924592	-0.867077	-0.843319	-1	-0.810127	-1	-0.646886	-0.661654	-0.736505
68.6667	-0.705623	-0.326301	-0.423929	-0.634208	-0.653235	-0.729074	-0.924592	-0.867077	-0.843319	-1	-0.810127	-1	-0.646886	-0.661654	-0.736505
69	-0.660335	-0.326301	-0.423929	-0.573243	-0.653235	-0.729074	-0.924592	-0.867077	-0.843319	-1.10115	-0.810127	-0.927725	-0.646886	-0.661654	-0.736505
69.3333	-0.682979	-0.326301	-0.423929	-0.573243	-0.653235	-0.729074	-0.924592	-0.867077	-0.843319	-1	-0.810127	-0.927725	-0.646886	-0.661654	-0.736505
69.6667	-0.660335	-0.387547	-0.468242	-0.573243	-0.653235	-0.729074	-0.924592	-0.911385	-0.843319	-1	-0.810127	-0.855451	-0.646886	-0.661654	-0.670631
70	-0.63769	-0.326301	-0.468242	-0.573243	-0.653235	-0.729074	-0.924592	-0.867077	-0.817206	-1	-0.810127	-0.927725	-0.646886	-0.492481	-0.670631
70.3333	-0.615046	-0.326301	-0.468242	-0.573243	-0.653235	-0.698971	-0.924592	-0.867077	-0.843319	-1	-0.810127	-0.927725	-0.646886	-0.661654	-0.604758
70.6667	-0.592402	-0.387547	-0.468242	-0.573243	-0.595441	-0.729074	-0.924592	-0.822769	-0.817206	-1	-0.810127	-1	-0.646886	-0.661654	-0.604758
71	-0.569757	-0.387547	-0.468242	-0.573243	-0.595441	-0.698971	-0.924592	-0.822769	-0.817206	-1	-0.810127	-1	-0.646886	-0.661654	-0.538884
71.3333	-0.547113	-0.387547	-0.468242	-0.573243	-0.653235	-0.729074	-0.924592	-0.822769	-0.817206	-1	-0.810127	-0.927725	-0.646886	-0.492481	-0.47301
71.6667	-0.547113	-0.387547	-0.423929	-0.512278	-0.595441	-0.698971	-0.849183	-0.822769	-0.791092	-1	-0.762658	-0.927725	-0.646886	-0.492481	-0.341263
72	-0.501824	-0.387547	-0.423929	-0.512278	-0.595441	-0.668869	-0.849183	-0.778462	-0.791092	-0.898848	-0.762658	-0.927725	-0.470329	-0.323308	-0.275389
72.3333	-0.456535	-0.387547	-0.468242	-0.512278	-0.537646	-0.638766	-0.773775	-0.778462	-0.764979	-0.898848	-0.810127	-0.927725	-0.470329	-0.323308	-0.209515
72.6667	-0.388602	-0.387547	-0.423929	-0.512278	-0.537646	-0.608663	-0.773775	-0.778462	-0.764979	-0.898848	-0.762658	-0.927725	-0.470329	-0.323308	-0.0777676
73	-0.343314	-0.326301	-0.468242	-0.390347	-0.479852	-0.57856	-0.773775	-0.778462	-0.738866	-0.898848	-0.762658	-0.927725	-0.293771	-0.323308	0.0539799
73.3333	-0.275381	-0.326301	-0.379616	-0.390347	-0.479852	-0.548457	-0.698366	-0.645538	-0.686639	-0.898848	-0.71519	-0.855451	-0.293771	-0.323308	0.185727
73.6667	-0.230092	-0.326301	-0.423929	-0.451312	-0.479852	-0.548457	-0.698366	-0.689846	-0.634412	-0.898848	-0.762658	-0.855451	-0.293771	-0.154135	0.317475
74	-0.184803	-0.326301	-0.423929	-0.329382	-0.364264	-0.488252	-0.622958	-0.601231	-0.608298	-0.696544	-0.71519	-0.927725	-0.293771	-0.154135	0.515096
74.3333	-0.0715813	-0.387547	-0.379616	-0.207451	-0.364264	-0.428046	-0.547549	-0.556923	-0.556071	-0.797696	-0.71519	-0.855451	-0.117214	-0.154135	0.58097
74.6667	-0.00364826	-0.326301	-0.423929	-0.207451	-0.30647	-0.337737	-0.547549	-0.512615	-0.477731	-0.696544	-0.667722	-0.855451	-0.117214	0.0150376	0.712717
75	0.0642848	-0.326301	-0.335303	-0.0855207	-0.190881	-0.247429	-0.472141	-0.468308	-0.451618	-0.696544	-0.667722	-0.783176	0.0593428	0.0150376	0.910339
75.3333	0.132218	-0.326301	-0.335303	-0.0855207	-0.190881	-0.187223	-0.396732	-0.379692	-0.347164	-0.595392	-0.620253	-0.783176	0.0593428	0.0150376	0.910339
75.6667	0.200151	-0.265056	-0.335303	0.0364098	-0.075293	-0.0969145	-0.396732	-0.335385	-0.24271	-0.595392	-0.525316	-0.710901	0.0593428	0.353383	1.04209
76	0.290728	-0.203811	-0.29099	0.0973751	-0.0174988	-0.0367088	-0.245915	-0.158154	-0.112143	-0.393088	-0.525316	-0.638627	0.0593428	0.184211	0.976212
76.3333	0.290728	-0.265056	-0.246677	0.0973751	-0.0174988	0.0535998	-0.245915	-0.113846	-0.00768896	-0.393088	-0.477848	-0.638627	0.412457	0.184211	1.04209
76.6667	0.336017	-0.142565	-0.202363	0.280271	0.0980896	0.174011	-0.245915	-0.0252308	0.0706514	-0.49424	-0.43038	-0.638627	0.2359	0.353383	0.976212
77	0.336017	-0.142565	-0.15805	0.341236	0.0402954	0.26432	-0.0950984	0.107692	0.201219	-0.190784	-0.382911	-0.494077	0.2359	0.353383	0.910339
77.3333	0.381306	-0.0813202	-0.113737	0.341236	0.155884	0.324525	-0.01969	0.196308	0.305672	-0.0896319	-0.240506	-0.494077	0.412457	0.184211	0.844465
77.6667	0.336017	-0.142565	-0.15805	0.463167	0.213678	0.414834	-0.01969	0.284923	0.43624	-0.0896319	-0.193038	-0.494077	0.2359	0.184211	0.712717
78	0.290728	-0.0813202	-0.0694239	0.463167	0.213678	0.505143	0.0557185	0.373538	0.540693	0.0115201	-0.14557	-0.421803	0.412457	0.184211	0.58097
78.3333	0.268084	-0.0200749	-0.113737	0.463167	0.271472	0.535245	0.0557185	0.373538	0.619034	0.112672	-0.0981013	-0.349528	0.412457	0.353383	0.449222
78.6667	0.200151	-0.0200749	-0.0694239	0.463167	0.213678	0.47504	0.131127	0.462154	0.697374	0.112672	-0.0981013	-0.349528	0.2359	0.184211	0.251601
79	0.132218	-0.0200749	-0.0694239	0.463167	0.271472	0.505143	0.131127	0.417846	0.749601	0.112672	-0.00316456	-0.349528	0.2359	0.0150376	0.0539799
79.3333	0.0416405	-0.0200749	-0.0251108	0.402202	0.213678	0.47504	0.0557185	0.506462	0.775714	0.213824	0.0443038	-0.349528	0.2359	0.184211	-0.0777676
79.6667	-0.0262926	0.0411705	-0.0694239	0.402202	0.213678	0.414834	0.0557185	0.462154	0.775714	0.213824	0.0443038	-0.277254	0.0593428	0.0150376	-0.143641
80	-0.11687	0.0411705	-0.0694239	0.219306	0.0980896	0.354628	-0.01969	0.417846	0.749601	0.112672	-0.00316456	-0.277254	0.0593428	-0.154135	-0.275389
80.3333	-0.184803	0.0411705	-0.0251108	0.219306	0.0980896	0.294423	-0.0950984	0.284923	0.671261	0.112672	-0.00316456	-0.277254	0.2359	0.0150376	-0.407136
80.6667	-0.252736	0.0411705	-0.0694239	0.0973751	-0.0174988	0.174011	-0.0950984	0.329231	0.59292	0.0115201	-0.0506329	-0.349528	0.0593428	-0.154135	-0.538884
81	-0.320669	0.0411705	-0.0694239	0.0364098	-0.075293	0.0234969	-0.170507	0.196308	0.462353	0.112672	-0.0506329	-0.349528	-0.117214	-0.154135	-0.538884
81.3333	-0.411247	-0.0200749	-0.0694239	-0.0855207	-0.133087	-0.0367088	-0.245915	0.107692	0.357899	-0.0896319	-0.0981013	-0.421803	-0.117214	-0.154135	-0.604758
81.6667	-0.47918	0.0411705	-0.113737	-0.207451	-0.248676	-0.217326	-0.321324	0.0190769	0.227332	-0.0896319	-0.14557	-0.421803	-0.470329	-0.323308	-0.604758
82	-0.524468	0.0411705	-0.113737	-0.207451	-0.30647	-0.217326	-0.396732	-0.158154	0.0706514	-0.0896319	-0.193038	-0.421803	-0.470329	-0.323308	-0.670631
82.3333	-0.547113	-0.0200749	-0.113737	-0.390347	-0.30647	-0.337737	-0.472141	-0.246769	-0.0338024	-0.190784	-0.287975	-0.566352	-0.470329	-0.323308	-0.670631
82.6667	-0.615046	-0.0813202	-0.15805	-0.451312	-0.364264	-0.458149	-0.472141	-0.291077	-0.16437	-0.190784	-0.287975	-0.566352	-0.470329	-0.661654	-0.736505
83	-0.615046	-0.0200749	-0.15805	-0.451312	-0.422058	-0.518354	-0.547549	-0.468308	-0.268823	-0.291936	-0.335443	-0.638627	-0.470329	-0.492481	-0.736505
83.3333	-0.63769	-0.0200749	-0.246677	-0.451312	-0.479852	-0.57856	-0.622958	-0.512615	-0.373277	-0.393088	-0.43038	-0.638627	-0.470329	-0.492481	-0.736505
83.6667	-0.63769	-0.0813202	-0.246677	-0.451312	-0.479852	-0.57856	-0.698366	-0.601231	-0.477731	-0.49424	-0.477848	-0.710901	-0.470329	-0.492481	-0.736505
84	-0.682979	-0.0813202	-0.246677	-0.451312	-0.537646	-0.608663	-0.622958	-0.601231	-0.556071	-0.595392	-0.525316	-0.783176	-0.470329	-0.661654	-0.736505
84.3333	-0.682979	-0.0813202	-0.246677	-0.512278	-0.537646	-0.638766	-0.773775	-0.689846	-0.608298	-0.696544	-0.572785	-0.783176	-0.646886	-0.661654	-0.736505
84.6667	-0.705623	-0.142565	-0.29099	-0.573243	-0.595441	-0.668869	-0.849183	-0.734154	-0.660525	-0.696544	-0.620253	-0.855451	-0.646886	-0.830827	-0.802379
85	-0.705623	-0.142565	-0.246677	-0.573243	-0.653235	-0.668869	-0.773775	-0.734154	-0.712752	-0.797696	-0.620253	-0.855451	-0.646886	-0.661654	-0.802379
85.3333	-0.728268	-0.203811	-0.246677	-0.634208	-0.653235	-0.668869	-0.924592	-0.822769	-0.738866	-0.797696	-0.667722	-0.855451	-0.646886	-0.661654	-0.802379
85.6667	-0.705623	-0.203811	-0.29099	-0.573243	-0.653235	-0.698971	-0.924592	-0.822769	-0.764979	-0.797696	-0.667722	-0.855451	-0.646886	-0.661654	-0.802379
86	-0.705623	-0.142565	-0.29099	-0.573243	-0.595441	-0.698971	-0.849183	-0.822769	-0.764979	-0.797696	-0.71519	-0.855451	-0.470329	-0.492481	-0.736505
86.3333	-0.728268	-0.203811	-0.335303	-0.573243	-0.653235	-0.698971	-0.924592	-0.822769	-0.791092	-1	-0.71519	-0.855451	-0.646886	-0.661654	-0.802379
86.6667	-0.728268	-0.142565	-0.29099	-0.634208	-0.653235	-0.729074	-0.924592	-0.867077	-0.817206	-1	-0.71519	-0.927725	-0.646886	-0.661654	-0.802379
87	-0.705623	-0.203811	-0.29099	-0.634208	-0.653235	-0.729074	-0.924592	-0.867077	-0.791092	-1	-0.762658	-1	-0.646886	-0.661654	-0.802379
87.3333	-0.705623	-0.203811	-0.335303	-0.634208	-0.653235	-0.57856	-1	-0.867077	-0.817206	-1	-0.810127	-0.927725	-0.646886	-0.492481	-0.802379
87.6667	-0.728268	-0.203811	-0.29099	-0.573243	-0.653235	-0.698971	-1	-0.867077	-0.817206	-0.898848	-0.762658	-0.927725	-0.646886	-0.661654	-0.802379
88	-0.705623	-0.203811	-0.335303	-0.634208	-0.653235	-0.729074	-1	-0.867077	-0.843319	-1.10115	-0.810127	-1	-0.646886	-0.661654	-0.802379
88.3333	-0.705623	-0.203811	-0.335303	-0.634208	-0.653235	-0.729074	-1	-0.867077	-0.843319	-1	-0.762658	-0.927725	-0.646886	-0.661654	-0.736505
88.6667	-0.682979	-0.203811	-0.335303	-0.634208	-0.653235	-0.729074	-0.924592	-0.867077	-0.843319	-1	-0.762658	-1	-0.646886	-0.830827	-0.736505
89	-0.705623	-0.265056	-0.335303	-0.634208	-0.711029	-0.729074	-0.924592	-0.911385	-0.817206	-1	-0.810127	-0.927725	-0.646886	-0.661654	-0.670631
89.3333	-0.705623	-0.203811	-0.29099	-0.634208	-0.711029	-0.729074	-1	-0.911385	-0.843319	-1	-0.810127	-1	-0.646886	-0.661654	-0.670631
89.6667	-0.682979	-0.203811	-0.335303	-0.634208	-0.653235	-0.759177	-1	-0.911385	-0.843319	-1.10115	-0.810127	-1	-0.646886	-0.661654	-0.736505
90	-0.660335	-0.203811	-0.335303	-0.573243	-0.653235	-0.729074	-0.924592	-0.867077	-0.817206	-1.10115	-0.762658	-1	-0.646886	-0.661654	-0.670631
90.3333	-0.660335	-0.203811	-0.335303	-0.634208	-0.653235	-0.729074	-1	-0.867077	-0.817206	-1	-0.810127	-1	-0.646886	-0.661654	-0.670631
90.6667	-0.615046	-0.265056	-0.335303	-0.634208	-0.653235	-0.729074	-1	-0.911385	-0.817206	-1.10115	-0.762658	-1	-0.646886	-0.661654	-0.604758
91	-0.615046	-0.203811	-0.335303	-0.634208	-0.653235	-0.729074	-0.924592	-0.867077	-0.817206	-1	-0.762658	-0.927725	-0.646886	-0.661654	-0.538884
91.3333	-0.592402	-0.203811	-0.335303	-0.573243	-0.653235	-0.759177	-1	-0.867077	-0.817206	-1.10115	-0.810127	-0.927725	-0.646886	-0.661654	-0.538884
91.6667	-0.592402	-0.265056	-0.335303	-0.512278	-0.653235	-0.729074	-1	-0.822769	-0.791092	-1	-0.762658	-0.927725	-0.646886	-0.492481	-0.538884
92	-0.569757	-0.265056	-0.379616	-0.573243	-0.653235	-0.729074	-0.924592	-0.822769	-0.817206	-1	-0.810127	-0.927725	-0.646886	-0.492481	-0.47301
92.3333	-0.569757	-0.203811	-0.335303	-0.573243	-0.653235	-0.729074	-0.924592	-0.822769	-0.791092	-1	-0.762658	-0.927725	-0.646886	-0.492481	-0.407136
92.6667	-0.569757	-0.265056	-0.335303	-0.573243	-0.595441	-0.698971	-0.924592	-0.778462	-0.764979	-1	-0.762658	-0.927725	-0.646886	-0.492481	-0.341263
93	-0.524468	-0.203811	-0.335303	-0.512278	-0.595441	-0.668869	-0.924592	-0.778462	-0.791092	-0.898848	-0.762658	-0.927725	-0.470329	-0.492481	-0.275389
93.3333	-0.524468	-0.265056	-0.335303	-0.512278	-0.595441	-0.668869	-0.924592	-0.822769	-0.764979	-1	-0.762658	-0.927725	-0.646886	-0.323308	-0.275389
93.6667	-0.47918	-0.265056	-0.335303	-0.512278	-0.537646	-0.668869	-0.849183	-0.778462	-0.712752	-0.898848	-0.810127	-0.927725	-0.470329	-0.323308	-0.143641
94	-0.456535	-0.203811	-0.29099	-0.451312	-0.595441	-0.638766	-0.849183	-0.734154	-0.712752	-1	-0.810127	-0.855451	-0.293771	-0.492481	-0.143641
94.3333	-0.411247	-0.265056	-0.335303	-0.451312	-0.595441	-0.638766	-0.849183	-0.734154	-0.660525	-0.898848	-0.762658	-0.855451	-0.470329	-0.323308	-0.0777676
94.6667	-0.411247	-0.265056	-0.335303	-0.451312	-0.479852	-0.57856	-0.773775	-0.689846	-0.660525	-0.898848	-0.762658	-0.855451	-0.293771	-0.323308	0.0539799
95	-0.388602	-0.265056	-0.335303	-0.390347	-0.479852	-0.57856	-0.773775	-0.645538	-0.634412	-0.797696	-0.810127	-0.855451	-0.293771	-0.154135	0.119854
95.3333	-0.343314	-0.326301	-0.335303	-0.390347	-0.479852	-0.548457	-0.773775	-0.601231	-0.582185	-0.797696	-0.810127	-0.783176	-0.470329	-0.323308	0.119854
95.6667	-0.298025	-0.326301	-0.335303	-0.268417	-0.422058	-0.488252	-0.698366	-0.601231	-0.556071	-0.696544	-0.762658	-0.783176	-0.293771	-0.154135	0.185727
96	-0.298025	-0.326301	-0.335303	-0.268417	-0.422058	-0.488252	-0.698366	-0.512615	-0.503844	-0.696544	-0.762658	-0.783176	-0.293771	0.0150376	0.251601
