# Supplementary material for: Transcriptional rewiring of an evolutionarily conserved circadian clock
Source: EMBO J. 2024 Apr 16;43(10):5. doi: 10.1038/s44318-024-00088-3 (PMC11099105; doi:10.1038/s44318-024-00088-3)
Supplement: Supplementary file 8 — Source data Fig. 4 [file 44318_2024_88_MOESM8_ESM.zip › Figure 4/Figure 4D/Figure4D.xlsx]

## Sheet: Readme
Luciferase activity in constant darkness for the HO-10 clock.
Strains were entrained using different LD photoperiod (specified in each column)
Raw data using cbox-pLRE-lucPEST reporter

## Sheet: Figure 4D
	Luminiscense (A.U.)
Time (h)	HO-10 LD16-8			HO-10 LD12:12			HO-10 LD8-16			HO-10 LD4-20			HO-10 LD0.5-23.5
0	-0.390447	-0.345601	-8.74194	-0.390447	-0.345601	-8.74194	-0.390447	-4.56619	-8.74194	-4.54377	-0.345601	-8.74194	-4.54377	-0.345601	-8.74194
0.333333	14.3864	5.25177	5.40759	1.62438	1.20403	1.99211	1.80276	1.71132	1.61989	4.9712	5.10658	4.83581	5.86943	7.31395	4.4249
0.666667	12.9309	4.65496	4.57381	1.40794	1.06881	1.85295	1.27023	1.24819	1.22615	3.83246	4.07837	3.58656	7.45212	9.14535	5.75889
1	9.37542	3.76465	3.43148	1.0021	0.717248	1.40761	0.765736	0.730925	0.696113	2.6988	2.89969	2.49792	7.73259	9.26163	6.20356
1.33333	6.23576	2.84498	2.45983	0.555689	0.352163	0.892686	0.37335	0.337862	0.302373	1.93481	2.33542	1.53421	7.16142	8.56395	5.75889
1.66667	3.96939	2.01337	1.65889	0.136329	0.0276442	0.447348	0.0370197	0.0106855	-0.0156487	0.874961	1.01881	0.731112	5.79761	7.0814	4.51383
2	2.49313	1.397	1.11398	-0.147753	-0.202224	0.113345	-0.201215	-0.222011	-0.242807	0.336708	0.442006	0.23141	4.49367	5.5407	3.44664
2.33333	1.57826	0.986085	0.739765	-0.337141	-0.364483	-0.0954075	-0.383394	-0.396391	-0.409389	-0.0915786	-0.0219436	-0.161214	3.05719	3.91279	2.20158
2.66667	1.01686	0.721926	0.52968	-0.458891	-0.459135	-0.220659	-0.509518	-0.520029	-0.53054	-0.348166	-0.285266	-0.411065	2.00206	2.69186	1.31225
3	0.684186	0.62409	0.411507	-0.472418	-0.472656	-0.290243	-0.565573	-0.578344	-0.591116	-0.485864	-0.435737	-0.53599	1.28554	1.70349	0.867589
3.33333	0.476262	0.555604	0.345856	-0.485946	-0.459135	-0.318076	-0.5936	-0.607502	-0.621403	-0.599445	-0.573668	-0.625223	0.640833	0.947674	0.333992
3.66667	0.268338	0.584955	0.332725	-0.458891	-0.445613	-0.318076	-0.635642	-0.651238	-0.666835	-0.645024	-0.611285	-0.678763	0.20134	0.424419	-0.0217391
4	0.20596	0.643657	0.358986	-0.391252	-0.391526	-0.30416	-0.635642	-0.651238	-0.666835	-0.679026	-0.661442	-0.696609	-0.00301039	0.104651	-0.110672
4.33333	0.122791	0.702359	0.398377	-0.337141	-0.33744	-0.262409	-0.635642	-0.65881	-0.681979	-0.718335	-0.68652	-0.750149	-0.222757	-0.156977	-0.288538
4.66667	0.0396211	0.780628	0.444333	-0.269502	-0.283353	-0.234576	-0.663669	-0.665252	-0.666835	-0.739797	-0.711599	-0.767995	-0.384364	-0.302326	-0.466403
5	0.0188287	0.868681	0.503419	-0.161281	-0.17518	-0.220659	-0.663669	-0.672824	-0.681979	-0.746067	-0.724138	-0.767995	-0.501505	-0.447674	-0.555336
5.33333	-0.0435486	0.956734	0.575636	-0.0530588	-0.0670072	-0.164991	-0.663669	-0.665252	-0.666835	-0.761259	-0.736677	-0.785842	-0.530575	-0.505814	-0.555336
5.66667	-0.064341	1.02522	0.628157	0.0551631	0.0411659	-0.109324	-0.649655	-0.673389	-0.697123	-0.791645	-0.761755	-0.821535	-0.604111	-0.563953	-0.644269
6	-0.064341	1.08392	0.700374	0.19044	0.176382	-0.0119066	-0.649655	-0.658245	-0.666835	-0.770183	-0.736677	-0.803688	-0.618646	-0.593023	-0.644269
6.33333	-0.0435486	1.16219	0.77259	0.339245	0.338642	0.113345	-0.635642	-0.651238	-0.666835	-0.791645	-0.761755	-0.821535	-0.633181	-0.622093	-0.644269
6.66667	-0.064341	1.16219	0.851372	0.528634	0.514423	0.26643	-0.607614	-0.622081	-0.636547	-0.806838	-0.774295	-0.839381	0.360477	-0.680233	1.40119
7	-0.0435486	1.20133	0.923589	0.73155	0.663161	0.405598	-0.565573	-0.578344	-0.591116	-0.806838	-0.774295	-0.839381	-0.647716	-0.651163	-0.644269
7.33333	-0.0435486	1.20133	0.98924	0.880355	0.838942	0.572599	-0.523531	-0.534608	-0.545684	-0.800568	-0.761755	-0.839381	-0.721252	-0.709302	-0.733202
7.66667	-0.0227562	1.20133	1.04176	1.08327	1.05529	0.781351	-0.439449	-0.454707	-0.469965	-0.800568	-0.761755	-0.839381	-0.721252	-0.709302	-0.733202
8	0.0396211	1.22089	1.12711	1.27266	1.23107	0.976187	-0.36938	-0.374241	-0.379101	-0.800568	-0.761755	-0.839381	-0.721252	-0.709302	-0.733202
8.33333	0.0396211	1.16219	1.15993	1.4891	1.37981	1.14319	-0.243256	-0.258175	-0.273094	-0.815761	-0.774295	-0.857228	-0.721252	-0.709302	-0.733202
8.66667	0.081206	1.12306	1.19276	1.7326	1.56911	1.33802	-0.103118	-0.135103	-0.167087	-0.800568	-0.761755	-0.839381	-0.721252	-0.709302	-0.733202
9	0.122791	1.04479	1.26498	1.88141	1.71785	1.56069	0.0930749	0.046285	-0.000504796	-0.809492	-0.761755	-0.857228	-0.780253	-0.738372	-0.822134
9.33333	0.122791	0.976302	1.26498	2.00316	1.77194	1.65811	0.26124	0.228803	0.196365	-0.794299	-0.749216	-0.839381	-0.735787	-0.738372	-0.733202
9.66667	0.143583	0.878465	1.28467	2.13843	1.90715	1.78336	0.499474	0.453927	0.40838	-0.803222	-0.749216	-0.857228	-0.735787	-0.738372	-0.733202
10	0.164376	0.809979	1.25185	2.26018	1.98828	1.85295	0.737709	0.671479	0.60525	-0.78176	-0.724138	-0.839381	-0.735787	-0.738372	-0.733202
10.3333	0.20596	0.73171	1.26498	2.24666	2.04237	1.8947	0.975943	0.926891	0.877839	-0.76922	-0.69906	-0.839381	-0.735787	-0.738372	-0.733202
10.6667	0.226753	0.614306	1.22559	2.26018	2.02885	1.92253	1.31227	1.25407	1.19586	-0.756681	-0.673981	-0.839381	-0.780253	-0.738372	-0.822134
11	0.268338	0.536037	1.21246	2.2196	2.01532	1.85295	1.53649	1.51004	1.48359	-0.713756	-0.623824	-0.803688	-0.735787	-0.738372	-0.733202
11.3333	0.28913	0.428416	1.1468	2.19254	1.97476	1.78336	1.88684	1.83666	1.78647	-0.692294	-0.598746	-0.785842	-0.780253	-0.738372	-0.822134
11.6667	0.28913	0.35993	1.10741	2.11138	1.92067	1.72769	2.16711	2.10552	2.04392	-0.63056	-0.510972	-0.750149	-0.735787	-0.738372	-0.733202
12	0.309923	0.262094	1.05489	1.96257	1.85306	1.60244	2.44739	2.3668	2.28622	-0.566173	-0.435737	-0.696609	-0.794788	-0.767442	-0.822134
12.3333	0.330715	0.203392	0.98924	1.8273	1.73137	1.46328	2.68562	2.60707	2.52852	-0.495516	-0.347962	-0.64307	-0.750322	-0.767442	-0.733202
12.6667	0.351507	0.125122	0.936719	1.70555	1.56911	1.36586	2.83978	2.76744	2.6951	-0.403397	-0.23511	-0.571684	-0.750322	-0.767442	-0.733202
13	0.351507	0.0468529	0.871068	1.57027	1.46094	1.25452	3.00794	2.93481	2.86169	-0.278238	-0.109718	-0.446758	-0.735787	-0.738372	-0.733202
13.3333	0.413885	-0.0216328	0.831677	1.36735	1.35276	1.11535	3.064	3.01584	2.96769	-0.14681	0.0282132	-0.321832	-0.721252	-0.709302	-0.733202
13.6667	0.3723	-0.0705511	0.75946	1.23208	1.1905	0.948353	3.064	3.03099	2.99798	-0.000188349	0.178683	-0.17906	-0.721252	-0.709302	-0.733202
14	0.3723	-0.11947	0.713504	1.11033	1.04177	0.850936	3.064	3.03856	3.01312	0.146433	0.329154	-0.0362879	-0.721252	-0.709302	-0.733202
14.3333	0.393092	-0.158604	0.660983	0.947993	0.90655	0.725684	3.00794	2.98782	2.96769	0.377942	0.54232	0.213563	-0.706717	-0.680233	-0.733202
14.6667	0.413885	-0.197739	0.608462	0.826244	0.771334	0.61435	2.90984	2.90848	2.90712	0.581718	0.717868	0.445568	-0.647716	-0.651163	-0.644269
15	0.393092	-0.236874	0.569071	0.677439	0.609075	0.489099	2.72767	2.74167	2.75568	0.800688	0.905956	0.695419	-0.57418	-0.593023	-0.555336
15.3333	0.393092	-0.266225	0.523115	0.515106	0.48738	0.377764	2.51746	2.54571	2.57395	1.02327	1.11912	0.927424	-0.559645	-0.563953	-0.555336
15.6667	0.393092	-0.285792	0.470594	0.43394	0.392728	0.30818	2.32127	2.36432	2.40737	1.28686	1.30721	1.26651	-0.54511	-0.534884	-0.555336
16	0.393092	-0.315143	0.418072	0.31219	0.271034	0.238596	2.13909	2.16722	2.19536	1.52994	1.50784	1.55205	-0.457039	-0.447674	-0.466403
16.3333	0.393092	-0.324927	0.378681	0.19044	0.189904	0.141178	1.88684	1.99567	2.10449	1.71587	1.68339	1.74836	-0.368968	-0.360465	-0.37747
16.6667	0.434677	-0.354278	0.339291	0.0957463	0.0817308	0.0994279	1.66262	1.69426	1.7259	1.90977	1.82132	1.99822	-0.310828	-0.244186	-0.37747
17	0.413885	-0.364061	0.319595	0.0145799	0.0141226	0.015927	1.41037	1.43941	1.46845	2.09208	1.97179	2.21237	-0.163756	-0.127907	-0.199605
17.3333	0.3723	-0.373845	0.280204	-0.0665865	-0.0534856	-0.053657	1.18615	1.22129	1.25644	2.26451	2.08464	2.44438	-0.120151	-0.0406977	-0.199605
17.6667	0.3723	-0.373845	0.247378	-0.134225	-0.148137	-0.109324	0.975943	1.01775	1.05957	2.35205	2.1348	2.5693	0.041456	0.104651	-0.0217391
18	0.351507	-0.383629	0.207988	-0.188336	-0.202224	-0.137158	0.765736	0.783928	0.80212	2.46998	2.21003	2.72992	0.187667	0.30814	0.0671937
18.3333	0.3723	-0.364061	0.201422	-0.215392	-0.242788	-0.206742	0.55553	0.58039	0.60525	2.48421	2.18495	2.78346	0.42281	0.511628	0.333992
18.6667	0.351507	-0.344494	0.168597	-0.269502	-0.310397	-0.234576	0.387364	0.413016	0.438667	2.47794	2.17241	2.78346	0.510019	0.686047	0.333992
19	0.330715	-0.344494	0.148901	-0.337141	-0.323918	-0.248492	0.26124	0.266663	0.272085	2.47071	2.12226	2.81916	0.730628	0.860465	0.600791
19.3333	0.309923	-0.344494	0.129206	-0.364197	-0.364483	-0.30416	0.0790611	0.0922817	0.105502	2.44201	2.04702	2.837	0.862304	1.03488	0.689723
19.6667	0.268338	-0.33471	0.116075	-0.391252	-0.378005	-0.331993	-0.0330492	-0.0243489	-0.0156487	2.35085	1.97179	2.72992	1.06752	1.26744	0.867589
20	0.268338	-0.305359	0.09638	-0.40478	-0.432091	-0.359827	-0.145159	-0.14098	-0.1368	2.23727	1.83386	2.64069	1.22912	1.41279	1.04545
20.3333	0.247545	-0.295576	0.0898149	-0.445363	-0.432091	-0.38766	-0.215228	-0.221446	-0.227663	2.088	1.69592	2.48007	1.34626	1.55814	1.13439
20.6667	0.226753	-0.256441	0.0832497	-0.458891	-0.459135	-0.38766	-0.299311	-0.301347	-0.303382	1.94765	1.55799	2.3373	1.49334	1.67442	1.31225
21	0.164376	-0.236874	0.0766846	-0.472418	-0.472656	-0.401577	-0.383394	-0.38882	-0.394245	1.76437	1.36991	2.15883	1.59594	1.7907	1.40119
21.3333	0.143583	-0.207523	0.0832497	-0.485946	-0.4997	-0.401577	-0.411421	-0.425549	-0.439677	1.59363	1.2069	1.98037	1.71308	1.93605	1.49012
21.6667	0.164376	-0.158604	0.0898149	-0.472418	-0.472656	-0.38766	-0.467476	-0.476292	-0.485109	1.4229	1.04389	1.8019	1.78662	1.99419	1.57905
22	0.143583	-0.139037	0.0832497	-0.499474	-0.472656	-0.38766	-0.509518	-0.520029	-0.53054	1.22539	0.880878	1.5699	1.84562	2.02326	1.66798
22.3333	0.101998	-0.0901185	0.0766846	-0.526529	-0.4997	-0.38766	-0.551559	-0.548622	-0.545684	1.04573	0.717868	1.37359	1.84562	2.02326	1.66798
22.6667	0.122791	-0.0314165	0.09638	-0.499474	-0.486178	-0.373744	-0.579587	-0.592923	-0.606259	0.857144	0.554859	1.15943	1.90462	2.05233	1.75692
23	0.081206	0.0370692	0.0898149	-0.513002	-0.4997	-0.359827	-0.579587	-0.600495	-0.621403	0.708831	0.454545	0.963117	1.94909	2.05233	1.84585
23.3333	0.0604135	0.0859876	0.116075	-0.485946	-0.459135	-0.331993	-0.607614	-0.622081	-0.636547	0.572096	0.341693	0.802499	1.87555	1.99419	1.75692
23.6667	0.0188287	0.134906	0.135771	-0.499474	-0.472656	-0.318076	-0.635642	-0.643666	-0.651691	0.402321	0.216301	0.58834	1.83195	1.90698	1.75692
24	-0.00196373	0.213175	0.162032	-0.485946	-0.459135	-0.30416	-0.635642	-0.643666	-0.651691	0.289701	0.115987	0.463415	1.80288	1.84884	1.75692
24.3333	-0.0227562	0.271877	0.181727	-0.472418	-0.459135	-0.290243	-0.635642	-0.651238	-0.666835	0.144042	0.0031348	0.284949	1.7302	1.70349	1.75692
24.6667	-0.0435486	0.330579	0.214553	-0.458891	-0.432091	-0.234576	-0.649655	-0.658245	-0.666835	0.0591546	-0.0595611	0.17787	1.58313	1.58721	1.57905
25	-0.064341	0.418632	0.247378	-0.431835	-0.405048	-0.220659	-0.649655	-0.665817	-0.681979	-0.049849	-0.134796	0.0350982	1.51046	1.44186	1.57905
25.3333	-0.0435486	0.496902	0.293335	-0.40478	-0.378005	-0.206742	-0.649655	-0.665817	-0.681979	-0.147276	-0.222571	-0.071981	1.33431	1.26744	1.40119
25.6667	-0.0851334	0.54582	0.306465	-0.40478	-0.378005	-0.178908	-0.635642	-0.643666	-0.651691	-0.219624	-0.260188	-0.17906	1.21717	1.12209	1.31225
26	-0.0851334	0.604522	0.345856	-0.377724	-0.323918	-0.137158	-0.649655	-0.650673	-0.651691	-0.286665	-0.322884	-0.250446	1.0701	1.00581	1.13439
26.3333	-0.126718	0.682792	0.378681	-0.310086	-0.283353	-0.0814906	-0.621628	-0.621516	-0.621403	-0.325974	-0.347962	-0.303986	0.938425	0.831395	1.04545
26.6667	-0.126718	0.751277	0.411507	-0.255975	-0.25631	-0.0258234	-0.621628	-0.629088	-0.636547	-0.380476	-0.38558	-0.375372	0.835819	0.715116	0.956522
27	-0.126718	0.780628	0.431203	-0.228919	-0.202224	0.00201021	-0.579587	-0.600495	-0.621403	-0.417131	-0.423197	-0.411065	0.718678	0.569767	0.867589
27.3333	-0.105926	0.819763	0.464028	-0.161281	-0.148137	0.0715942	-0.551559	-0.571337	-0.591116	-0.459094	-0.435737	-0.482451	0.587002	0.395349	0.778656
27.6667	-0.126718	0.829547	0.496854	-0.093642	-0.0805288	0.113345	-0.523531	-0.54218	-0.560828	-0.495749	-0.473354	-0.518144	0.43993	0.27907	0.600791
28	-0.147511	0.83933	0.536245	-0.0124756	0.000600962	0.196846	-0.48149	-0.506015	-0.53054	-0.519865	-0.485893	-0.553837	0.396325	0.19186	0.600791
28.3333	-0.147511	0.849114	0.54281	0.0416354	0.0682091	0.252513	-0.439449	-0.454707	-0.469965	-0.535058	-0.498433	-0.571684	0.263788	0.104651	0.422925
28.6667	-0.147511	0.829547	0.575636	0.122802	0.135817	0.30818	-0.36938	-0.396956	-0.424533	-0.550251	-0.510972	-0.58953	0.161182	-0.0116279	0.333992
29	-0.147511	0.829547	0.588766	0.203968	0.189904	0.363847	-0.313325	-0.338641	-0.363958	-0.568097	-0.510972	-0.625223	0.0876459	-0.0697674	0.245059
29.3333	-0.168303	0.800196	0.588766	0.285135	0.24399	0.419514	-0.229242	-0.25874	-0.288238	-0.568097	-0.510972	-0.625223	-0.000425131	-0.156977	0.156126
29.6667	-0.168303	0.751277	0.615027	0.379829	0.311599	0.489099	-0.159173	-0.185846	-0.212519	-0.574367	-0.523511	-0.625223	-0.0884962	-0.244186	0.0671937
30	-0.168303	0.702359	0.608462	0.43394	0.365685	0.544766	-0.0750905	-0.0983731	-0.121656	-0.585944	-0.510972	-0.660916	-0.117566	-0.302326	0.0671937
30.3333	-0.189096	0.653441	0.628157	0.515106	0.460337	0.628267	0.023006	-0.0114652	-0.0459364	-0.570751	-0.498433	-0.64307	-0.221034	-0.331395	-0.110672
30.6667	-0.189096	0.594739	0.608462	0.582745	0.500901	0.628267	0.121102	0.10573	0.0903584	-0.585944	-0.510972	-0.660916	-0.250103	-0.389535	-0.110672
31	-0.168303	0.516469	0.601897	0.650383	0.527945	0.683934	0.26124	0.243947	0.226653	-0.579674	-0.498433	-0.660916	-0.309105	-0.418605	-0.199605
31.3333	-0.168303	0.457767	0.608462	0.718022	0.582031	0.697851	0.37335	0.360577	0.347804	-0.567135	-0.473354	-0.660916	-0.32364	-0.447674	-0.199605
31.6667	-0.189096	0.399065	0.595331	0.772133	0.649639	0.711767	0.513488	0.506366	0.499243	-0.554596	-0.448276	-0.660916	-0.338174	-0.476744	-0.199605
32	-0.189096	0.330579	0.569071	0.785661	0.676683	0.683934	0.66764	0.651589	0.635538	-0.548326	-0.435737	-0.660916	-0.397176	-0.505814	-0.288538
32.3333	-0.189096	0.25231	0.549375	0.812716	0.703726	0.697851	0.807778	0.804949	0.80212	-0.533134	-0.423197	-0.64307	-0.397176	-0.505814	-0.288538
32.6667	-0.209888	0.183824	0.536245	0.799188	0.717248	0.683934	0.933902	0.958874	0.983847	-0.496478	-0.38558	-0.607377	-0.456177	-0.534884	-0.37747
33	-0.209888	0.115339	0.503419	0.826244	0.730769	0.642183	1.10207	1.09596	1.08985	-0.481285	-0.373041	-0.58953	-0.411711	-0.534884	-0.288538
33.3333	-0.23068	0.0566366	0.483724	0.853299	0.771334	0.61435	1.2422	1.24932	1.25644	-0.441014	-0.310345	-0.571684	-0.441642	-0.505814	-0.37747
33.6667	-0.209888	0.0175019	0.437768	0.812716	0.744291	0.572599	1.3403	1.3438	1.3473	-0.413282	-0.272727	-0.553837	-0.441642	-0.505814	-0.37747
34	-0.189096	-0.0412001	0.391812	0.785661	0.757812	0.516932	1.48044	1.48202	1.48359	-0.370357	-0.222571	-0.518144	-0.441642	-0.505814	-0.37747
34.3333	-0.189096	-0.0999022	0.358986	0.758605	0.717248	0.475182	1.56452	1.59221	1.61989	-0.327432	-0.172414	-0.482451	-0.486109	-0.505814	-0.466403
34.6667	-0.23068	-0.148821	0.306465	0.73155	0.730769	0.447348	1.62058	1.65052	1.68046	-0.269315	-0.109718	-0.428911	-0.427107	-0.476744	-0.37747
35	-0.251473	-0.178172	0.286769	0.704494	0.690204	0.405598	1.69065	1.70827	1.7259	-0.204927	-0.0344828	-0.375372	-0.471574	-0.476744	-0.466403
35.3333	-0.251473	-0.236874	0.253944	0.663911	0.663161	0.336014	1.70466	1.73799	1.77133	-0.14681	0.0282132	-0.321832	-0.457039	-0.447674	-0.466403
35.6667	-0.251473	-0.246657	0.207988	0.596272	0.663161	0.280346	1.76071	1.77359	1.78647	-0.0797685	0.0909091	-0.250446	-0.239016	-0.0116279	-0.466403
36	-0.251473	-0.276008	0.181727	0.542161	0.595553	0.210762	1.73269	1.75201	1.77133	-0.0127275	0.153605	-0.17906	-0.398038	-0.418605	-0.37747
36.3333	-0.251473	-0.305359	0.135771	0.474523	0.527945	0.182929	1.70466	1.74557	1.78647	0.0731222	0.253918	-0.107674	-0.442504	-0.418605	-0.466403
36.6667	-0.251473	-0.33471	0.122641	0.447467	0.500901	0.113345	1.67663	1.67855	1.68046	0.149087	0.316614	-0.0184414	-0.368968	-0.360465	-0.37747
37	-0.272265	-0.354278	0.0766846	0.379829	0.460337	0.0855111	1.60656	1.63594	1.66532	0.23132	0.39185	0.0707912	-0.354433	-0.331395	-0.37747
37.3333	-0.272265	-0.373845	0.0438588	0.325718	0.392728	0.015927	1.52248	1.53333	1.54417	0.304631	0.467085	0.142177	-0.398899	-0.331395	-0.466403
37.6667	-0.251473	-0.383629	0.0241634	0.258079	0.352163	-0.0258234	1.4384	1.44585	1.45331	0.386865	0.54232	0.23141	-0.325363	-0.273256	-0.37747
38	-0.272265	-0.393412	-0.0152275	0.217496	0.271034	-0.0675738	1.31227	1.32979	1.3473	0.469099	0.617555	0.320642	-0.296293	-0.215116	-0.37747
38.3333	-0.272265	-0.403196	-0.0480533	0.149857	0.216947	-0.0954075	1.17214	1.184	1.19586	0.538793	0.667712	0.409875	-0.281758	-0.186047	-0.37747
38.6667	-0.293058	-0.422763	-0.0743139	0.0957463	0.176382	-0.151075	1.07404	1.07437	1.07471	0.605834	0.730408	0.481261	-0.252689	-0.127907	-0.37747
39	-0.293058	-0.41298	-0.0874442	0.0551631	0.122296	-0.164991	0.933902	0.94373	0.953559	0.696991	0.805643	0.58834	-0.134686	-0.0697674	-0.199605
39.3333	-0.293058	-0.41298	-0.10714	0.00105216	0.0546875	-0.220659	0.807778	0.812521	0.817264	0.754147	0.830721	0.677573	-0.120151	-0.0406977	-0.199605
39.6667	-0.293058	-0.422763	-0.139965	-0.0530588	0.0141226	-0.220659	0.639612	0.667863	0.696113	0.787186	0.84326	0.731112	-0.0765466	0.0465116	-0.199605
40	-0.31385	-0.41298	-0.146531	-0.10717	-0.0670072	-0.276326	0.541516	0.558239	0.574962	0.820226	0.855799	0.784652	-0.0329419	0.133721	-0.199605
40.3333	-0.293058	-0.41298	-0.179356	-0.161281	-0.0940505	-0.276326	0.415392	0.419458	0.423523	0.868458	0.880878	0.856038	0.0405943	0.19186	-0.110672
40.6667	-0.31385	-0.403196	-0.199052	-0.188336	-0.121094	-0.318076	0.275254	0.288813	0.302373	0.905113	0.918495	0.891731	0.069664	0.25	-0.110672
41	-0.334642	-0.373845	-0.205617	-0.215392	-0.161659	-0.30416	0.177158	0.17919	0.181222	0.901497	0.893417	0.909578	0.187667	0.30814	0.0671937
41.3333	-0.334642	-0.383629	-0.218747	-0.28303	-0.215745	-0.34591	0.0930749	0.0841447	0.0752145	0.915728	0.868339	0.963117	0.17227	0.366279	-0.0217391
41.6667	-0.334642	-0.354278	-0.231877	-0.310086	-0.269832	-0.34591	0.00899218	0.00424369	-0.000504796	0.906805	0.868339	0.945271	0.215875	0.453488	-0.0217391
42	-0.355435	-0.354278	-0.231877	-0.337141	-0.296875	-0.373744	-0.0750905	-0.0908012	-0.106512	0.903189	0.84326	0.963117	0.274876	0.482558	0.0671937
42.3333	-0.334642	-0.344494	-0.245008	-0.377724	-0.310397	-0.38766	-0.145159	-0.163695	-0.182231	0.856648	0.768025	0.945271	0.333877	0.511628	0.156126
42.6667	-0.334642	-0.295576	-0.245008	-0.377724	-0.323918	-0.38766	-0.229242	-0.236024	-0.242807	0.846762	0.730408	0.963117	0.377482	0.598837	0.156126
43	-0.355435	-0.285792	-0.258138	-0.40478	-0.364483	-0.38766	-0.285297	-0.29434	-0.303382	0.816377	0.705329	0.927424	0.392017	0.627907	0.156126
43.3333	-0.334642	-0.246657	-0.251573	-0.418308	-0.364483	-0.401577	-0.201215	-0.29773	-0.394245	0.767182	0.642633	0.891731	0.495484	0.656977	0.333992
43.6667	-0.355435	-0.217306	-0.251573	-0.445363	-0.391526	-0.401577	-0.36938	-0.389385	-0.409389	0.717988	0.579937	0.856038	0.421086	0.686047	0.156126
44	-0.355435	-0.178172	-0.258138	-0.445363	-0.405048	-0.401577	-0.425435	-0.440128	-0.454821	0.641061	0.479624	0.802499	0.465553	0.686047	0.245059
44.3333	-0.376227	-0.139037	-0.245008	-0.458891	-0.405048	-0.38766	-0.453463	-0.469286	-0.485109	0.58029	0.429467	0.731112	0.494623	0.744186	0.245059
44.6667	-0.376227	-0.0999022	-0.245008	-0.472418	-0.432091	-0.38766	-0.495504	-0.520594	-0.545684	0.491786	0.341693	0.64188	0.480088	0.715116	0.245059
45	-0.355435	-0.0412001	-0.245008	-0.472418	-0.432091	-0.401577	-0.523531	-0.54218	-0.560828	0.448861	0.291536	0.606187	0.510019	0.686047	0.333992
45.3333	-0.355435	-0.0216328	-0.231877	-0.472418	-0.432091	-0.373744	-0.551559	-0.563765	-0.575972	0.366628	0.216301	0.516954	0.539951	0.656977	0.422925
45.6667	-0.355435	0.0370692	-0.218747	-0.485946	-0.432091	-0.359827	-0.565573	-0.578344	-0.591116	0.30851	0.153605	0.463415	0.554486	0.686047	0.422925
46	-0.334642	0.0859876	-0.225312	-0.472418	-0.432091	-0.359827	-0.579587	-0.600495	-0.621403	0.251354	0.128527	0.374182	0.48095	0.627907	0.333992
46.3333	-0.39702	0.134906	-0.212182	-0.458891	-0.41857	-0.331993	-0.579587	-0.608067	-0.636547	0.156581	0.0282132	0.284949	0.45188	0.569767	0.333992
46.6667	-0.355435	0.174041	-0.192487	-0.472418	-0.41857	-0.331993	-0.607614	-0.622081	-0.636547	0.105695	0.015674	0.195717	0.42281	0.511628	0.333992
47	-0.376227	0.213175	-0.153096	-0.445363	-0.405048	-0.290243	-0.607614	-0.622081	-0.636547	0.0413081	-0.0595611	0.142177	0.42281	0.511628	0.333992
47.3333	-0.39702	0.242526	-0.146531	-0.445363	-0.378005	-0.276326	-0.5936	-0.615074	-0.636547	-0.0168097	-0.122257	0.0886377	0.305669	0.366279	0.245059
47.6667	-0.376227	0.281661	-0.10714	-0.418308	-0.378005	-0.248492	-0.5936	-0.615074	-0.636547	-0.0623882	-0.159875	0.0350982	0.291134	0.337209	0.245059
48	-0.376227	0.311012	-0.080879	-0.391252	-0.364483	-0.206742	-0.579587	-0.608067	-0.636547	-0.107967	-0.197492	-0.0184414	0.24753	0.25	0.245059
48.3333	-0.39702	0.320796	-0.0611836	-0.377724	-0.33744	-0.164991	-0.579587	-0.600495	-0.621403	-0.177661	-0.247649	-0.107674	0.277461	0.22093	0.333992
48.6667	-0.376227	0.350147	-0.0480533	-0.364197	-0.33744	-0.151075	-0.565573	-0.585916	-0.606259	-0.208047	-0.272727	-0.143367	0.21846	0.19186	0.245059
49	-0.376227	0.350147	-0.0217927	-0.323613	-0.296875	-0.109324	-0.551559	-0.571337	-0.591116	-0.259895	-0.322884	-0.196907	0.174855	0.104651	0.245059
49.3333	-0.355435	0.350147	0.0241634	-0.296558	-0.283353	-0.0675738	-0.565573	-0.578344	-0.591116	-0.292935	-0.335423	-0.250446	0.145785	0.0465116	0.245059
49.6667	-0.376227	0.35993	0.0438588	-0.269502	-0.269832	-0.0397402	-0.523531	-0.549752	-0.575972	-0.332244	-0.360502	-0.303986	0.0867842	0.0174419	0.156126
50	-0.376227	0.35993	0.0569891	-0.228919	-0.25631	0.00201021	-0.495504	-0.520594	-0.545684	-0.35636	-0.373041	-0.339679	0.0722493	-0.0116279	0.156126
50.3333	-0.39702	0.340363	0.0832497	-0.215392	-0.215745	0.0298438	-0.467476	-0.483864	-0.500252	-0.395669	-0.398119	-0.393218	0.0286446	-0.0988372	0.156126
50.6667	-0.376227	0.330579	0.10951	-0.174808	-0.202224	0.0855111	-0.425435	-0.455272	-0.485109	-0.404592	-0.398119	-0.411065	-0.0748231	-0.127907	-0.0217391
51	-0.334642	0.311012	0.129206	-0.134225	-0.17518	0.113345	-0.397407	-0.41097	-0.424533	-0.434978	-0.423197	-0.446758	-0.118428	-0.215116	-0.0217391
51.3333	-0.334642	0.301228	0.148901	-0.093642	-0.148137	0.169012	-0.355366	-0.367234	-0.379101	-0.447517	-0.448276	-0.446758	-0.118428	-0.215116	-0.0217391
51.6667	-0.31385	0.262094	0.188292	-0.0530588	-0.107572	0.210762	-0.285297	-0.29434	-0.303382	-0.459094	-0.435737	-0.482451	-0.147497	-0.273256	-0.0217391
52	-0.31385	0.232743	0.181727	-0.0260033	-0.0940505	0.238596	-0.243256	-0.258175	-0.273094	-0.47694	-0.435737	-0.518144	-0.176567	-0.331395	-0.0217391
52.3333	-0.293058	0.213175	0.201422	0.0145799	-0.0534856	0.238596	-0.173187	-0.185281	-0.197375	-0.48321	-0.448276	-0.518144	-0.206499	-0.302326	-0.110672
52.6667	-0.293058	0.174041	0.201422	0.0551631	-0.0399639	0.280346	-0.0750905	-0.0983731	-0.121656	-0.494787	-0.435737	-0.553837	-0.235569	-0.360465	-0.110672
53	-0.272265	0.154473	0.201422	0.0686908	-0.0129207	0.336014	-0.0190354	-0.0324859	-0.0459364	-0.485864	-0.435737	-0.53599	-0.309105	-0.418605	-0.199605
53.3333	-0.251473	0.0957713	0.207988	0.109274	0.000600962	0.34993	0.0650473	0.0549871	0.0449268	-0.488517	-0.423197	-0.553837	-0.309105	-0.418605	-0.199605
53.6667	-0.23068	0.0566366	0.221118	0.136329	0.0546875	0.391681	0.177158	0.171618	0.166078	-0.491171	-0.410658	-0.571684	-0.32364	-0.447674	-0.199605
54	-0.23068	0.0272856	0.207988	0.149857	0.0682091	0.377764	0.233213	0.229933	0.226653	-0.475978	-0.398119	-0.553837	-0.338174	-0.476744	-0.199605
54.3333	-0.23068	-0.0118491	0.201422	0.176913	0.0952524	0.391681	0.331309	0.331985	0.33266	-0.478632	-0.38558	-0.571684	-0.368106	-0.447674	-0.288538
54.6667	-0.168303	-0.0607675	0.181727	0.19044	0.0952524	0.377764	0.37335	0.375721	0.378092	-0.472362	-0.373041	-0.571684	-0.382641	-0.476744	-0.288538
55	-0.168303	-0.0803348	0.168597	0.203968	0.135817	0.377764	0.471447	0.485345	0.499243	-0.457169	-0.360502	-0.553837	-0.397176	-0.505814	-0.288538
55.3333	-0.168303	-0.11947	0.162032	0.217496	0.135817	0.377764	0.541516	0.565811	0.590106	-0.438361	-0.322884	-0.553837	-0.338174	-0.476744	-0.199605
55.6667	-0.168303	-0.158604	0.142336	0.231024	0.149339	0.363847	0.597571	0.624126	0.650681	-0.434745	-0.297806	-0.571684	-0.441642	-0.505814	-0.37747
56	-0.147511	-0.207523	0.129206	0.231024	0.176382	0.322097	0.709681	0.725613	0.741545	-0.389166	-0.260188	-0.518144	-0.397176	-0.505814	-0.288538
56.3333	-0.168303	-0.236874	0.09638	0.231024	0.162861	0.322097	0.737709	0.754771	0.771832	-0.382896	-0.247649	-0.518144	-0.397176	-0.505814	-0.288538
56.6667	-0.147511	-0.246657	0.0832497	0.203968	0.162861	0.294263	0.765736	0.783928	0.80212	-0.355164	-0.210031	-0.500297	-0.441642	-0.505814	-0.37747
57	-0.147511	-0.305359	0.0569891	0.203968	0.176382	0.26643	0.821791	0.834672	0.847552	-0.303316	-0.159875	-0.446758	-0.441642	-0.505814	-0.37747
57.3333	-0.147511	-0.305359	0.0241634	0.19044	0.162861	0.238596	0.821791	0.849815	0.877839	-0.281854	-0.134796	-0.428911	-0.427107	-0.476744	-0.37747
57.6667	-0.168303	-0.33471	-0.0020972	0.149857	0.162861	0.182929	0.835805	0.864394	0.892983	-0.254122	-0.0971787	-0.411065	-0.412572	-0.447674	-0.37747
58	-0.168303	-0.344494	-0.0283578	0.136329	0.135817	0.182929	0.821791	0.842244	0.862696	-0.204927	-0.0344828	-0.375372	-0.412572	-0.447674	-0.37747
58.3333	-0.168303	-0.383629	-0.0611836	0.122802	0.162861	0.155095	0.793764	0.82823	0.862696	-0.174542	-0.00940439	-0.339679	-0.398038	-0.418605	-0.37747
58.6667	-0.168303	-0.383629	-0.080879	0.0957463	0.135817	0.113345	0.793764	0.82823	0.862696	-0.116424	0.0532915	-0.286139	-0.353571	-0.418605	-0.288538
59	-0.168303	-0.403196	-0.100574	0.0551631	0.122296	0.0855111	0.751723	0.776921	0.80212	-0.0771149	0.0783699	-0.2326	-0.339036	-0.389535	-0.288538
59.3333	-0.189096	-0.422763	-0.126835	0.0551631	0.108774	0.0437606	0.723695	0.762908	0.80212	-0.0279204	0.141066	-0.196907	-0.324501	-0.360465	-0.288538
59.6667	-0.189096	-0.432547	-0.159661	0.0281076	0.0817308	0.00201021	0.66764	0.69702	0.726401	0.00246532	0.166144	-0.161214	-0.295432	-0.302326	-0.288538
60	-0.189096	-0.442331	-0.172791	-0.0124756	0.0682091	-0.0397402	0.625599	0.668428	0.711257	0.0265814	0.178683	-0.125521	-0.295432	-0.302326	-0.288538
60.3333	-0.23068	-0.432547	-0.199052	-0.0124756	0.0546875	-0.0675738	0.569543	0.594969	0.620394	0.0909688	0.253918	-0.071981	-0.325363	-0.273256	-0.37747
60.6667	-0.251473	-0.442331	-0.231877	-0.0801142	0.0411659	-0.123241	0.527502	0.558804	0.590106	0.115085	0.266458	-0.0362879	-0.266362	-0.244186	-0.288538
61	-0.23068	-0.442331	-0.238443	-0.10717	0.0141226	-0.137158	0.443419	0.471331	0.499243	0.15174	0.304075	-0.000594884	-0.222757	-0.156977	-0.288538
61.3333	-0.251473	-0.442331	-0.277834	-0.120697	0.0276442	-0.164991	0.387364	0.397872	0.40838	0.17851	0.304075	0.0529447	-0.222757	-0.156977	-0.288538
61.6667	-0.251473	-0.422763	-0.284399	-0.147753	-0.0129207	-0.220659	0.317295	0.33255	0.347804	0.202626	0.316614	0.0886377	-0.163756	-0.127907	-0.199605
62	-0.272265	-0.432547	-0.297529	-0.188336	-0.0399639	-0.234576	0.275254	0.266097	0.256941	0.239281	0.354232	0.124331	-0.193687	-0.0988372	-0.288538
62.3333	-0.272265	-0.41298	-0.310659	-0.215392	-0.0670072	-0.248492	0.191171	0.20134	0.211509	0.272321	0.366771	0.17787	-0.164618	-0.0406977	-0.288538
62.6667	-0.272265	-0.41298	-0.32379	-0.242447	-0.0940505	-0.276326	0.0930749	0.0992886	0.105502	0.296437	0.37931	0.213563	-0.105616	-0.0116279	-0.199605
63	-0.293058	-0.393412	-0.33692	-0.269502	-0.107572	-0.30416	0.0510335	0.0555521	0.0600707	0.290167	0.366771	0.213563	-0.0175453	0.0755814	-0.110672
63.3333	-0.272265	-0.373845	-0.356615	-0.296558	-0.134615	-0.30416	-0.0330492	-0.016777	-0.000504796	0.308014	0.366771	0.249256	-0.0175453	0.0755814	-0.110672
63.6667	-0.293058	-0.364061	-0.356615	-0.296558	-0.161659	-0.331993	-0.0891043	-0.0750923	-0.0610803	0.310667	0.354232	0.267103	-0.0175453	0.0755814	-0.110672
64	-0.31385	-0.344494	-0.36318	-0.337141	-0.17518	-0.34591	-0.145159	-0.14098	-0.1368	0.310667	0.354232	0.267103	0.0115245	0.133721	-0.110672
64.3333	-0.31385	-0.305359	-0.382876	-0.323613	-0.202224	-0.359827	-0.201215	-0.199295	-0.197375	0.267743	0.304075	0.23141	-0.018407	0.162791	-0.199605
64.6667	-0.31385	-0.295576	-0.382876	-0.337141	-0.215745	-0.38766	-0.243256	-0.250603	-0.257951	0.294512	0.304075	0.284949	0.0115245	0.133721	-0.110672
65	-0.334642	-0.276008	-0.389441	-0.350669	-0.229267	-0.373744	-0.299311	-0.301347	-0.303382	0.257857	0.266458	0.249256	0.0260594	0.162791	-0.110672
65.3333	-0.334642	-0.256441	-0.396006	-0.364197	-0.229267	-0.373744	-0.341352	-0.360227	-0.379101	0.251587	0.253918	0.249256	0.0405943	0.19186	-0.110672
65.6667	-0.334642	-0.197739	-0.396006	-0.377724	-0.25631	-0.38766	-0.383394	-0.38882	-0.394245	0.247972	0.22884	0.267103	0.0260594	0.162791	-0.110672
66	-0.334642	-0.187955	-0.396006	-0.350669	-0.25631	-0.38766	-0.411421	-0.425549	-0.439677	0.211316	0.191223	0.23141	0.0850607	0.19186	-0.0217391
66.3333	-0.334642	-0.168388	-0.396006	-0.377724	-0.283353	-0.38766	-0.467476	-0.468721	-0.469965	0.186238	0.141066	0.23141	0.0559909	0.133721	-0.0217391
66.6667	-0.334642	-0.129253	-0.389441	-0.350669	-0.283353	-0.373744	-0.467476	-0.483864	-0.500252	0.149583	0.103448	0.195717	0.0115245	0.133721	-0.110672
67	-0.334642	-0.0803348	-0.382876	-0.364197	-0.296875	-0.38766	-0.509518	-0.520029	-0.53054	0.130774	0.0658307	0.195717	0.0705258	0.162791	-0.0217391
67.3333	-0.355435	-0.0607675	-0.382876	-0.377724	-0.310397	-0.401577	-0.537545	-0.541615	-0.545684	0.103042	0.0282132	0.17787	0.041456	0.104651	-0.0217391
67.6667	-0.376227	-0.0412001	-0.389441	-0.350669	-0.310397	-0.38766	-0.537545	-0.556758	-0.575972	0.0511936	-0.0219436	0.124331	0.530586	0.104651	0.956522
68	-0.355435	-0.0216328	-0.376311	-0.364197	-0.296875	-0.373744	-0.551559	-0.563765	-0.575972	0.0181542	-0.0344828	0.0707912	0.041456	0.104651	-0.0217391
68.3333	-0.355435	-0.00206544	-0.376311	-0.337141	-0.310397	-0.359827	-0.579587	-0.592923	-0.606259	-0.00692415	-0.0846395	0.0707912	0.0859224	0.104651	0.0671937
68.6667	-0.355435	0.0370692	-0.369746	-0.337141	-0.296875	-0.331993	-0.579587	-0.592923	-0.606259	-0.0373099	-0.109718	0.0350982	-0.0320802	0.0465116	-0.110672
69	-0.376227	0.0272856	-0.36318	-0.337141	-0.296875	-0.34591	-0.607614	-0.622081	-0.636547	-0.0650419	-0.147335	0.0172516	0.0277829	-0.0116279	0.0671937
69.3333	-0.39702	0.0272856	-0.356615	-0.323613	-0.296875	-0.331993	-0.5936	-0.607502	-0.621403	-0.0775811	-0.172414	0.0172516	-0.0312184	-0.0406977	-0.0217391
69.6667	-0.39702	0.0762039	-0.35005	-0.310086	-0.296875	-0.318076	-0.5936	-0.607502	-0.621403	-0.125813	-0.197492	-0.0541344	-0.0457533	-0.0697674	-0.0217391
70	-0.39702	0.0762039	-0.33692	-0.310086	-0.283353	-0.290243	-0.5936	-0.615074	-0.636547	-0.153545	-0.23511	-0.071981	-0.0457533	-0.0697674	-0.0217391
70.3333	-0.39702	0.0664203	-0.32379	-0.269502	-0.283353	-0.276326	-0.5936	-0.607502	-0.621403	-0.183931	-0.260188	-0.107674	-0.0158218	-0.0988372	0.0671937
70.6667	-0.417812	0.0859876	-0.330355	-0.269502	-0.283353	-0.248492	-0.565573	-0.593488	-0.621403	-0.20274	-0.297806	-0.107674	-0.0893579	-0.156977	-0.0217391
71	-0.39702	0.0859876	-0.310659	-0.242447	-0.269832	-0.234576	-0.579587	-0.600495	-0.621403	-0.235779	-0.310345	-0.161214	-0.103893	-0.186047	-0.0217391
71.3333	-0.39702	0.0762039	-0.304094	-0.242447	-0.242788	-0.206742	-0.579587	-0.592923	-0.606259	-0.266165	-0.335423	-0.196907	-0.118428	-0.215116	-0.0217391
71.6667	-0.39702	0.0566366	-0.290964	-0.215392	-0.25631	-0.206742	-0.579587	-0.585351	-0.591116	-0.30282	-0.373041	-0.2326	-0.162894	-0.215116	-0.110672
72	-0.376227	0.0664203	-0.277834	-0.201864	-0.25631	-0.178908	-0.551559	-0.563765	-0.575972	-0.30909	-0.38558	-0.2326	-0.0884962	-0.244186	0.0671937
72.3333	-0.355435	0.0468529	-0.277834	-0.201864	-0.229267	-0.123241	-0.537545	-0.549187	-0.560828	-0.339475	-0.410658	-0.268293	-0.162032	-0.302326	-0.0217391
72.6667	-0.334642	0.0272856	-0.271268	-0.174808	-0.215745	-0.137158	-0.523531	-0.534608	-0.545684	-0.363592	-0.423197	-0.303986	-0.235569	-0.360465	-0.110672
73	-0.355435	-0.00206544	-0.258138	-0.147753	-0.202224	-0.0954075	-0.509518	-0.527601	-0.545684	-0.369861	-0.435737	-0.303986	-0.235569	-0.360465	-0.110672
73.3333	-0.334642	-0.00206544	-0.245008	-0.134225	-0.229267	-0.053657	-0.467476	-0.476292	-0.485109	-0.387708	-0.435737	-0.339679	-0.250103	-0.389535	-0.110672
73.6667	-0.334642	-0.0216328	-0.231877	-0.120697	-0.202224	-0.053657	-0.453463	-0.461714	-0.469965	-0.396631	-0.435737	-0.357525	-0.309105	-0.418605	-0.199605
74	-0.31385	-0.0412001	-0.212182	-0.120697	-0.188702	-0.0119066	-0.411421	-0.425549	-0.439677	-0.418093	-0.460815	-0.375372	-0.293708	-0.476744	-0.110672
74.3333	-0.31385	-0.0509838	-0.218747	-0.10717	-0.161659	0.00201021	-0.397407	-0.395826	-0.394245	-0.420747	-0.448276	-0.393218	-0.338174	-0.476744	-0.199605
74.6667	-0.293058	-0.0803348	-0.225312	-0.093642	-0.148137	0.0298438	-0.355366	-0.359662	-0.363958	-0.42967	-0.448276	-0.411065	-0.293708	-0.476744	-0.110672
75	-0.293058	-0.109686	-0.205617	-0.0665865	-0.148137	0.0298438	-0.327339	-0.330504	-0.33367	-0.420747	-0.448276	-0.393218	-0.338174	-0.476744	-0.199605
75.3333	-0.272265	-0.148821	-0.212182	-0.093642	-0.161659	0.0437606	-0.285297	-0.286768	-0.288238	-0.43594	-0.460815	-0.411065	-0.367244	-0.534884	-0.199605
75.6667	-0.251473	-0.158604	-0.205617	-0.0665865	-0.134615	0.0437606	-0.25727	-0.25761	-0.257951	-0.44221	-0.473354	-0.411065	-0.206499	-0.302326	-0.110672
76	-0.251473	-0.197739	-0.205617	-0.0665865	-0.161659	0.0855111	-0.187201	-0.192288	-0.197375	-0.432324	-0.435737	-0.428911	-0.337313	-0.563953	-0.110672
76.3333	-0.23068	-0.207523	-0.212182	-0.0530588	-0.134615	0.0715942	-0.159173	-0.155558	-0.151943	-0.441247	-0.435737	-0.446758	-0.337313	-0.563953	-0.110672
76.6667	-0.209888	-0.22709	-0.199052	-0.039531	-0.134615	0.0855111	-0.145159	-0.125836	-0.106512	-0.434978	-0.423197	-0.446758	-0.337313	-0.563953	-0.110672
77	-0.189096	-0.246657	-0.205617	-0.0665865	-0.134615	0.0855111	-0.103118	-0.0820992	-0.0610803	-0.426054	-0.423197	-0.428911	-0.381779	-0.563953	-0.199605
77.3333	-0.209888	-0.266225	-0.212182	-0.0530588	-0.107572	0.0855111	-0.0470629	-0.0162119	0.0146391	-0.413515	-0.398119	-0.428911	-0.381779	-0.563953	-0.199605
77.6667	-0.168303	-0.285792	-0.205617	-0.0665865	-0.107572	0.0855111	-0.0190354	0.0129457	0.0449268	-0.413515	-0.398119	-0.428911	-0.396314	-0.593023	-0.199605
78	-0.168303	-0.305359	-0.205617	-0.0530588	-0.0670072	0.113345	0.0370197	0.0561171	0.0752145	-0.385783	-0.360502	-0.411065	-0.44078	-0.593023	-0.288538
78.3333	-0.168303	-0.324927	-0.218747	-0.0801142	-0.107572	0.0855111	0.0510335	0.0782679	0.105502	-0.394706	-0.360502	-0.428911	-0.381779	-0.563953	-0.199605
78.6667	-0.147511	-0.354278	-0.231877	-0.093642	-0.0940505	0.0715942	0.0790611	0.114997	0.150934	-0.379514	-0.347962	-0.411065	-0.396314	-0.593023	-0.199605
79	-0.147511	-0.354278	-0.238443	-0.093642	-0.0940505	0.0576774	0.0930749	0.122004	0.150934	-0.375898	-0.322884	-0.428911	-0.426246	-0.563953	-0.288538
79.3333	-0.147511	-0.373845	-0.245008	-0.093642	-0.0940505	0.0576774	0.107089	0.151727	0.196365	-0.354435	-0.297806	-0.411065	-0.381779	-0.563953	-0.199605
79.6667	-0.147511	-0.393412	-0.245008	-0.093642	-0.0940505	0.0437606	0.107089	0.151727	0.196365	-0.332973	-0.272727	-0.393218	-0.381779	-0.563953	-0.199605
80	-0.168303	-0.403196	-0.264703	-0.10717	-0.0805288	0.0437606	0.121102	0.166306	0.211509	-0.31778	-0.260188	-0.375372	-0.381779	-0.563953	-0.199605
80.3333	0.185168	-0.41298	-0.271268	-0.120697	-0.0940505	0.015927	0.107089	0.151727	0.196365	-0.298971	-0.222571	-0.375372	-0.381779	-0.563953	-0.199605
80.6667	-0.168303	-0.422763	-0.297529	-0.161281	-0.107572	0.00201021	0.0930749	0.14472	0.196365	-0.292702	-0.210031	-0.375372	-0.456177	-0.534884	-0.37747
81	-0.189096	-0.432547	-0.310659	-0.147753	-0.0940505	-0.0397402	0.107089	0.144155	0.181222	-0.286432	-0.197492	-0.375372	-0.411711	-0.534884	-0.288538
81.3333	-0.189096	-0.422763	-0.32379	-0.147753	-0.0940505	-0.0258234	0.0790611	0.114997	0.150934	-0.243507	-0.147335	-0.339679	-0.352709	-0.505814	-0.199605
81.6667	-0.168303	-0.432547	-0.33692	-0.174808	-0.107572	-0.0675738	0.0790611	0.114997	0.150934	-0.228314	-0.134796	-0.321832	-0.352709	-0.505814	-0.199605
82	-0.189096	-0.432547	-0.35005	-0.161281	-0.0940505	-0.053657	0.0370197	0.0788329	0.120646	-0.197929	-0.109718	-0.286139	-0.382641	-0.476744	-0.288538
82.3333	-0.189096	-0.442331	-0.369746	-0.174808	-0.107572	-0.109324	0.00899218	0.0421034	0.0752145	-0.191659	-0.0971787	-0.286139	-0.382641	-0.476744	-0.288538
82.6667	-0.209888	-0.432547	-0.382876	-0.201864	-0.121094	-0.109324	-0.0190354	0.0205176	0.0600707	-0.185389	-0.0846395	-0.286139	-0.368106	-0.447674	-0.288538
83	-0.23068	-0.442331	-0.402571	-0.201864	-0.121094	-0.151075	-0.0470629	-0.00864	0.0297829	-0.148734	-0.0470219	-0.250446	-0.353571	-0.418605	-0.288538
83.3333	-0.251473	-0.432547	-0.409137	-0.215392	-0.107572	-0.164991	-0.0750905	-0.0453696	-0.0156487	-0.133541	-0.0344828	-0.2326	-0.29457	-0.389535	-0.199605
83.6667	-0.272265	-0.41298	-0.422267	-0.228919	-0.121094	-0.164991	-0.103118	-0.0745272	-0.0459364	-0.130888	-0.0470219	-0.214753	-0.353571	-0.418605	-0.288538
84	-0.251473	-0.422763	-0.435397	-0.228919	-0.121094	-0.192825	-0.145159	-0.118264	-0.091368	-0.100502	-0.0219436	-0.17906	-0.339036	-0.389535	-0.288538
84.3333	-0.251473	-0.422763	-0.441962	-0.228919	-0.121094	-0.206742	-0.173187	-0.154993	-0.1368	-0.0433463	0.0031348	-0.0898275	-0.324501	-0.360465	-0.288538
84.6667	-0.272265	-0.41298	-0.448527	-0.228919	-0.134615	-0.220659	-0.201215	-0.184151	-0.167087	0.0895403	-0.0344828	0.213563	-0.324501	-0.360465	-0.288538
85	-0.272265	-0.393412	-0.448527	-0.242447	-0.161659	-0.234576	-0.229242	-0.198165	-0.167087	-0.0763857	-0.00940439	-0.143367	-0.2655	-0.331395	-0.199605
85.3333	-0.31385	-0.373845	-0.468223	-0.255975	-0.17518	-0.262409	-0.285297	-0.264052	-0.242807	-0.0585392	-0.00940439	-0.107674	-0.295432	-0.302326	-0.288538
85.6667	-0.31385	-0.373845	-0.468223	-0.255975	-0.161659	-0.262409	-0.313325	-0.240206	-0.167087	-0.0800016	-0.0344828	-0.125521	-0.250965	-0.302326	-0.199605
86	-0.31385	-0.364061	-0.481353	-0.269502	-0.202224	-0.30416	-0.341352	-0.322367	-0.303382	-0.0648088	-0.0219436	-0.107674	-0.280897	-0.273256	-0.288538
86.3333	-0.31385	-0.344494	-0.494483	-0.269502	-0.188702	-0.290243	-0.36938	-0.359097	-0.348814	-0.073732	-0.0219436	-0.125521	-0.221895	-0.244186	-0.199605
86.6667	-0.31385	-0.33471	-0.494483	-0.28303	-0.202224	-0.318076	-0.397407	-0.388254	-0.379101	-0.077348	-0.0470219	-0.107674	-0.280897	-0.273256	-0.288538
87	-0.334642	-0.305359	-0.501049	-0.28303	-0.215745	-0.318076	-0.439449	-0.424419	-0.409389	-0.0710784	-0.0344828	-0.107674	-0.207361	-0.215116	-0.199605
87.3333	-0.334642	-0.295576	-0.494483	-0.28303	-0.215745	-0.331993	-0.467476	-0.453577	-0.439677	-0.0746943	-0.0595611	-0.0898275	-0.266362	-0.244186	-0.288538
87.6667	-0.334642	-0.276008	-0.501049	-0.269502	-0.215745	-0.318076	-0.48149	-0.475727	-0.469965	-0.0783102	-0.0846395	-0.071981	-0.207361	-0.215116	-0.199605
88	-0.355435	-0.266225	-0.514179	-0.28303	-0.229267	-0.34591	-0.509518	-0.497313	-0.485109	-0.0783102	-0.0846395	-0.071981	-0.251827	-0.215116	-0.288538
88.3333	-0.355435	-0.266225	-0.514179	-0.269502	-0.229267	-0.34591	-0.509518	-0.504885	-0.500252	-0.0845798	-0.0971787	-0.071981	-0.266362	-0.244186	-0.288538
88.6667	-0.355435	-0.246657	-0.514179	-0.269502	-0.242788	-0.34591	-0.523531	-0.527036	-0.53054	-0.114966	-0.122257	-0.107674	-0.251827	-0.215116	-0.288538
89	-0.355435	-0.236874	-0.507614	-0.255975	-0.25631	-0.34591	-0.565573	-0.5632	-0.560828	-0.121235	-0.134796	-0.107674	-0.266362	-0.244186	-0.288538
89.3333	-0.376227	-0.217306	-0.520744	-0.269502	-0.25631	-0.331993	-0.565573	-0.570772	-0.575972	-0.148967	-0.172414	-0.125521	-0.207361	-0.215116	-0.199605
89.6667	-0.376227	-0.22709	-0.514179	-0.269502	-0.25631	-0.359827	-0.579587	-0.585351	-0.591116	-0.161506	-0.197492	-0.125521	-0.325363	-0.273256	-0.37747
90	-0.376227	-0.207523	-0.507614	-0.269502	-0.242788	-0.359827	-0.5936	-0.592358	-0.591116	-0.182969	-0.222571	-0.143367	-0.221895	-0.244186	-0.199605
90.3333	-0.39702	-0.197739	-0.501049	-0.255975	-0.269832	-0.34591	-0.5936	-0.59993	-0.606259	-0.198162	-0.23511	-0.161214	-0.23643	-0.273256	-0.199605
90.6667	-0.39702	-0.187955	-0.507614	-0.242447	-0.25631	-0.318076	-0.607614	-0.614509	-0.621403	-0.201778	-0.260188	-0.143367	-0.295432	-0.302326	-0.288538
91	-0.39702	-0.187955	-0.507614	-0.242447	-0.25631	-0.318076	-0.5936	-0.59993	-0.606259	-0.21697	-0.272727	-0.161214	-0.250965	-0.302326	-0.199605
91.3333	-0.376227	-0.187955	-0.514179	-0.242447	-0.283353	-0.331993	-0.621628	-0.621516	-0.621403	-0.238433	-0.297806	-0.17906	-0.2655	-0.331395	-0.199605
91.6667	-0.376227	-0.178172	-0.494483	-0.255975	-0.269832	-0.318076	-0.621628	-0.621516	-0.621403	-0.244702	-0.310345	-0.17906	-0.2655	-0.331395	-0.199605
92	-0.39702	-0.187955	-0.501049	-0.228919	-0.25631	-0.318076	-0.509518	-0.565461	-0.621403	-0.275088	-0.335423	-0.214753	-0.324501	-0.360465	-0.288538
92.3333	-0.39702	-0.197739	-0.501049	-0.242447	-0.283353	-0.30416	-0.621628	-0.629088	-0.636547	-0.296551	-0.360502	-0.2326	0.0611614	-0.389535	0.511858
92.6667	-0.417812	-0.207523	-0.494483	-0.228919	-0.269832	-0.318076	-0.621628	-0.621516	-0.621403	-0.30282	-0.373041	-0.2326	-0.29457	-0.389535	-0.199605
93	-0.39702	-0.207523	-0.494483	-0.215392	-0.25631	-0.290243	-0.621628	-0.621516	-0.621403	-0.315359	-0.398119	-0.2326	-0.309105	-0.418605	-0.199605
93.3333	-0.39702	-0.217306	-0.487918	-0.215392	-0.242788	-0.276326	-0.635642	-0.628523	-0.621403	-0.324283	-0.398119	-0.250446	-0.32364	-0.447674	-0.199605
93.6667	-0.417812	-0.22709	-0.487918	-0.215392	-0.25631	-0.276326	-0.607614	-0.606937	-0.606259	-0.333206	-0.398119	-0.268293	-0.32364	-0.447674	-0.199605
94	-0.417812	-0.256441	-0.487918	-0.215392	-0.242788	-0.276326	-0.5936	-0.59993	-0.606259	-0.352015	-0.435737	-0.268293	-0.368106	-0.447674	-0.288538
94.3333	-0.417812	-0.246657	-0.494483	-0.201864	-0.242788	-0.276326	-0.523531	-0.557324	-0.591116	-0.369861	-0.435737	-0.303986	-0.382641	-0.476744	-0.288538
94.6667	-0.438605	-0.266225	-0.494483	-0.201864	-0.229267	-0.248492	-0.579587	-0.577779	-0.575972	-0.3824	-0.460815	-0.303986	-0.411711	-0.534884	-0.288538
95	-0.438605	-0.266225	-0.487918	-0.215392	-0.25631	-0.248492	-0.579587	-0.570207	-0.560828	-0.3824	-0.460815	-0.303986	-0.352709	-0.505814	-0.199605
95.3333	-0.438605	-0.285792	-0.487918	-0.188336	-0.229267	-0.234576	-0.565573	-0.5632	-0.560828	-0.400247	-0.460815	-0.339679	-0.367244	-0.534884	-0.199605
95.6667	-0.438605	-0.305359	-0.487918	-0.174808	-0.229267	-0.206742	-0.551559	-0.54105	-0.53054	-0.400247	-0.460815	-0.339679	-0.367244	-0.534884	-0.199605
96	-0.417812	-0.315143	-0.481353	-0.188336	-0.202224	-0.220659	-0.537545	-0.526471	-0.515396	-0.403863	-0.485893	-0.321832	-0.381779	-0.563953	-0.199605
