# Supplementary material for: Transcriptional rewiring of an evolutionarily conserved circadian clock
Source: EMBO J. 2024 Apr 16;43(10):5. doi: 10.1038/s44318-024-00088-3 (PMC11099105; doi:10.1038/s44318-024-00088-3)
Supplement: Supplementary file 8 — Source data Fig. 4 [file 44318_2024_88_MOESM8_ESM.zip › Figure 4/Figure 4H/Figure4H.xlsx]

## Sheet: Readme
Luciferase activity in constant darkness for the HO-10 clock.
Strains were entrained in four different CTs (specified in each column) and a 30' LP was given after 47 hours in DD
Raw data using cbox-pLRE-lucPEST reporter

## Sheet: Figure 4H
	Luminiscense (A.U.)
Time (h)	HO-10 CT12			HO-10 CT18			HO-10 CT0			HO-10 CT6
0	175	281	255	210	252	294	231	194	143	43	44	35
0.333333	220	337	291	217	257.5	298	392	415	310	98	105	86
0.666667	193	288	240	176	210	244	578	656	492	117	127	102
1	157	226	186	136	157	178	673	757	569	141	153	121
1.33333	120	170	139	98	113.5	129	653	720	539	166	176	141
1.66667	94	125	104	70	83	96	583	599	445	191	201	161
2	69	92	80	54	65	76	495	459	343	218	224	182
2.33333	56	69	64	41	49.5	58	403	338	251	247	242	205
2.66667	47	57	52	33	41	49	317	238	183	273	261	225
3	43	49	48	29	35	41	255	173	136	304	271	250
3.33333	41	47	47	26	31.5	37	204	132	103	327	276	267
3.66667	42	47	47	24	29	34	166	105	85	347	284	287
4	44	47	48	22	26.5	31	142	85	71	357	285	303
4.33333	47	52	54	21	26	31	125	77	62	363	275	312
4.66667	49	55	58	20	24.5	29	113	68	57	373	273	322
5	52	61	64	19	24.5	30	100	62	53	372	267	325
5.33333	56	64	70	19	23.5	28	91	55	49	367	260	332
5.66667	63	67	77	18	23	28	86	51	45	361	246	326
6	70	73	85	19	23	27	83	49	45	344	230	320
6.33333	79	80	93	18	22	26	78	47	43	330	219	312
6.66667	87	87	100	18	22.5	27	72	43	40	310	204	298
7	98	101	115	17	21.5	26	72	42	39	290	186	287
7.33333	109	116	133	18	22	26	69	40	37	268	174	272
7.66667	127	132	153	18	22	26	67	39	36	244	158	252
8	145	154	183	18	22.5	27	65	39	35	226	145	235
8.33333	165	177	205	19	24	29	64	36	34	202	132	220
8.66667	183	200	228	19	24	29	62	35	34	183	118	200
9	207	229	255	21	26.5	32	63	37	33	166	108	187
9.33333	228	253	279	22	28.5	35	62	35	32	152	97	169
9.66667	249	279	298	24	31.5	39	62	36	32	136	88	156
10	272	306	313	28	36	44	64	36	31	124	81	145
10.3333	287	330	325	31	40.5	50	63	36	32	110	75	132
10.6667	304	351	332	37	48	59	65	37	33	102	67	120
11	317	366	335	43	55	67	67	37	33	93	63	109
11.3333	324	375	331	49	61.5	74	69	39	34	83	59	101
11.6667	325	380	327	59	73	87	72	40	36	78	54	94
12	326	382	317	67	84.5	102	74	41	36	73	51	88
12.3333	326	372	307	78	99	120	77	43	39	68	49	81
12.6667	317	355	289	90	114.5	139	81	45	41	64	47	76
13	305	343	273	103	134	165	84	48	43	60	44	71
13.3333	291	319	252	116	152	188	87	50	45	57	41	68
13.6667	275	303	235	130	172.5	215	90	54	49	54	40	64
14	258	283	217	148	193.5	239	94	56	53	52	40	59
14.3333	239	259	199	165	216.5	268	98	64	59	51	38	58
14.6667	222	241	182	183	236.5	290	104	69	65	51	38	56
15	199	219	165	204	256.5	309	106	75	70	50	36	55
15.3333	187	201	148	220	274	328	108	82	76	49	37	53
15.6667	169	180	135	235	287.5	340	114	91	83	49	37	51
16	154	165	123	255	303.5	352	118	99	94	49	36	51
16.3333	139	149	110	267	310.5	354	123	108	102	49	36	50
16.6667	126	134	102	277	319	361	126	117	110	51	36	50
17	114	120	92	292	325	358	133	126	120	52	37	51
17.3333	105	107	86	297	323.5	350	134	136	127	53	37	51
17.6667	95	98	78	303	323	343	139	145	136	54	39	51
18	88	90	72	307	320	333	143	154	143	56	41	53
18.3333	81	82	65	307	313	319	145	164	151	58	43	54
18.6667	73	76	61	307	306.5	306	147	170	156	61	46	56
19	69	69	57	299	294	289	148	178	160	64	49	57
19.3333	63	64	53	294	284	274	147	185	165	68	54	59
19.6667	60	61	51	285	269	253	143	186	168	73	57	63
20	56	58	48	277	254	231	143	189	170	78	61	67
20.3333	53	54	46	261	237	213	139	191	170	83	66	68
20.6667	52	52	44	250	222	194	136	193	167	90	72	73
21	50	51	42	236	206	176	131	191	165	97	79	78
21.3333	49	49	42	221	189.5	158	129	190	163	105	86	83
21.6667	48	48	40	205	174	143	125	185	158	113	94	88
22	47	48	40	190	159	128	120	181	151	123	102	94
22.3333	47	47	40	176	146	116	116	174	147	131	109	100
22.6667	46	47	40	161	132	103	111	169	143	138	119	106
23	46	46	40	146	120	94	107	159	135	148	125	113
23.3333	45	46	41	130	108	86	101	151	128	155	132	117
23.6667	46	47	41	119	98	77	95	143	119	164	137	125
24	47	47	41	105	87.5	70	90	135	112	172	146	131
24.3333	46	47	42	95	80.5	66	88	127	105	178	149	136
24.6667	47	49	44	86	73.5	61	82	118	96	183	153	143
25	49	51	47	76	66	56	81	112	91	189	161	148
25.3333	51	53	47	67	60.5	54	76	101	83	189	160	153
25.6667	53	55	51	61	55	49	72	97	76	192	163	156
26	54	56	54	57	52	47	69	88	70	193	163	158
26.3333	58	59	57	51	48	45	65	82	64	193	161	158
26.6667	59	63	61	47	44.5	42	62	77	60	192	160	160
27	63	68	67	43	41.5	40	62	72	56	189	159	159
27.3333	68	72	73	39	39	39	59	68	52	186	155	160
27.6667	95	77	80	37	37.5	38	57	62	49	181	150	159
28	77	82	88	35	36.5	38	56	66	45	174	147	154
28.3333	83	89	96	35	36.5	38	55	56	44	170	143	153
28.6667	88	95	105	33	35.5	38	53	50	41	163	136	148
29	94	100	114	31	34	37	52	48	38	154	129	143
29.3333	99	107	124	31	34	37	50	45	36	147	123	138
29.6667	108	113	133	31	34	37	50	43	35	140	117	132
30	114	120	139	31	34.5	38	50	41	34	132	112	125
30.3333	123	127	151	31	34.5	38	49	40	31	122	104	120
30.6667	129	137	158	32	35.5	39	48	40	31	116	97	115
31	134	141	166	32	36.5	41	48	36	30	108	89	107
31.3333	140	149	172	33	37.5	42	47	36	29	101	86	104
31.6667	147	154	178	34	39	44	49	35	29	93	78	94
32	153	162	185	35	40.5	46	48	34	29	87	76	91
32.3333	158	167	188	37	43	49	48	33	29	82	67	84
32.6667	157	171	189	39	45.5	52	50	33	30	78	63	79
33	160	176	193	42	49.5	57	50	34	30	74	60	74
33.3333	161	179	192	45	52	59	52	33	31	68	56	72
33.6667	160	180	191	48	55.5	63	51	33	31	65	52	65
34	156	183	190	51	60	69	52	33	32	61	49	64
34.3333	155	179	185	56	65.5	75	55	35	34	58	47	61
34.6667	152	179	183	61	72	83	58	36	35	55	44	57
35	146	174	178	67	78	89	58	37	35	53	42	55
35.3333	144	172	174	74	85	96	62	38	36	52	41	53
35.6667	136	165	165	81	93.5	106	64	40	39	49	38	50
36	130	160	158	88	100.5	113	65	41	40	49	36	49
36.3333	125	155	149	96	108	120	68	43	44	48	35	48
36.6667	116	146	140	102	115	128	70	45	45	46	33	47
37	111	138	132	109	121.5	134	73	51	48	46	32	44
37.3333	104	131	125	118	130	142	83	51	52	46	31	44
37.6667	96	124	114	128	138	148	77	55	55	45	31	44
38	90	117	107	135	144	153	81	60	58	45	31	44
38.3333	84	108	99	143	150.5	158	81	63	61	45	31	42
38.6667	79	101	91	147	154	161	84	66	68	46	30	42
39	73	95	83	155	158.5	162	83	71	71	47	30	43
39.3333	68	86	79	161	162.5	164	86	75	75	48	30	42
39.6667	64	80	75	166	168	170	87	80	79	48	30	44
40	59	76	69	172	170.5	169	87	84	81	50	31	45
40.3333	56	72	65	174	171.5	169	88	88	84	52	31	45
40.6667	52	67	61	179	172.5	166	89	92	89	54	32	46
41	49	63	57	179	170.5	162	88	96	91	56	33	47
41.3333	46	61	54	181	171.5	162	87	98	93	59	35	49
41.6667	42	55	51	182	170	158	87	99	96	62	36	50
42	42	54	49	182	168	154	83	103	97	65	38	54
42.3333	40	49	46	180	164	148	84	105	98	68	40	56
42.6667	39	48	44	180	161.5	143	80	105	99	73	43	58
43	35	45	41	177	157.5	138	79	107	100	76	44	61
43.3333	35	45	39	173	151.5	130	76	106	98	81	46	64
43.6667	35	42	39	170	148	126	73	109	98	84	49	68
44	33	41	37	167	143	119	71	106	98	89	53	72
44.3333	34	40	36	159	135.5	112	67	106	96	94	54	76
44.6667	33	39	35	155	130	105	65	105	94	98	58	79
45	32	38	35	151	125	99	62	103	91	102	62	83
45.3333	33	37	35	144	119	94	59	101	89	107	65	87
45.6667	34	36	35	138	113.5	89	57	98	85	109	68	90
46	34	37	34	132	107.5	83	55	95	81	115	71	95
46.3333	34	36	34	125	101.5	78	52	91	76	115	73	96
46.6667	34	36	35	120	96.5	73	50	88	74	120	77	100
47	36	37	36	114	91.5	69	48	84	71	123	78	102
47.3333	54	70	64	157	125	93	79	156	119	119	137	95
47.6667	144	171	166	291	250.5	210	198	316	245	245	282	210
48	198	225	227	403	346.5	290	277	436	339	339	372	280
48.3333	215	237	242	466	393.5	321	303	485	378	378	391	304
48.6667	208	223	229	475	393	311	288	469	368	368	363	285
49	191	198	207	445	359	273	251	414	323	323	310	249
49.3333	163	165	171	381	303.5	226	211	336	264	264	248	208
49.6667	138	132	138	311	244	177	166	259	206	206	192	164
50	116	108	110	240	188	136	132	189	152	152	144	128
50.3333	101	89	89	176	139	102	99	136	111	111	111	99
50.6667	88	77	75	129	103.5	78	77	98	80	80	84	76
51	82	68	65	92	76	60	61	69	59	59	65	61
51.3333	76	63	59	69	59.5	50	50	53	46	46	55	52
51.6667	72	60	54	51	46	41	43	41	34	34	46	44
52	70	57	50	39	38.5	38	36	34	29	29	40	39
52.3333	69	56	48	33	33	33	32	27	24	24	37	35
52.6667	67	56	47	27	28.5	30	29	24	21	21	34	33
53	68	55	47	23	25.5	28	28	22	20	20	32	30
53.3333	64	54	44	20	23.5	27	26	19	17	17	30	30
53.6667	65	54	43	19	22.5	26	25	18	16	16	29	29
54	64	53	42	17	20.5	24	24	17	15	15	27	27
54.3333	61	54	42	17	20.5	24	23	16	15	15	27	27
54.6667	62	52	41	16	19.5	23	23	15	14	14	26	26
55	60	53	40	15	18.5	22	22	14	13	13	26	26
55.3333	59	53	40	15	19	23	21	14	12	12	26	26
55.6667	58	52	39	15	18.5	22	21	15	11	11	25	25
56	56	52	39	14	17.5	21	21	14	11	11	24	25
56.3333	54	50	38	13	17.5	22	21	13	11	11	24	26
56.6667	52	49	37	13	17.5	22	20	13	11	11	24	27
57	50	51	36	12	16.5	21	21	12	11	11	24	28
57.3333	51	51	38	13	17.5	22	21	11	11	11	24	28
57.6667	48	49	35	13	17.5	22	21	12	11	11	24	29
58	47	50	34	12	17.5	23	21	11	11	11	24	29
58.3333	47	48	34	12	18	24	22	11	10	10	25	30
58.6667	46	48	33	14	19	24	23	11	11	11	26	31
59	46	48	34	12	18	24	25	12	12	12	27	33
59.3333	44	49	32	11	18	25	24	12	10	10	27	34
59.6667	44	49	33	12	19	26	26	12	11	11	27	36
60	44	50	32	99*	28	28	28	13	11	11	29	39
60.3333	44	50	35	14	22.5	31	29	13	13	13	31	41
60.6667	44	52	34	13	22.5	32	31	14	13	13	33	44
61	45	53	34	15	25	35	35	14	14	14	35	46
61.3333	45	53	36	16	27	38	38	15	15	15	37	50
61.6667	46	54	37	17	29.5	42	41	17	17	17	40	55
62	47	56	39	19	32.5	46	46	18	18	18	43	59
62.3333	48	57	40	20	35	50	50	19	19	19	46	61
62.6667	49	60	43	23	39	55	56	21	22	22	49	66
63	50	62	47	26	44	62	60	26	25	25	54	72
63.3333	52	65	48	29	48	67	66	28	29	29	58	75
63.6667	54	67	50	32	51.5	71	72	33	33	33	63	80
64	54	70	54	37	58	79	78	35	36	36	67	85
64.3333	56	73	57	44	66	88	85	40	40	40	74	89
64.6667	60	76	63	51	72.5	94	91	47	47	47	80	93
65	62	80	67	58	79.5	101	98	54	55	55	86	99
65.3333	62	82	73	67	87	107	103	59	62	62	89	102
65.6667	64	84	75	75	94	113	109	67	69	69	97	103
66	65	88	79	86	102.5	119	114	76	77	77	102	106
66.3333	68	90	83	97	111	125	118	86	87	87	106	109
66.6667	70	91	87	107	117.5	128	121	94	95	95	110	126
67	72	93	91	118	126	134	124	106	104	104	114	110
67.3333	75	96	93	127	131	135	128	113	110	110	117	111
67.6667	75	96	94	136	136.5	137	127	123	116	116	119	111
68	76	97	96	144	142	140	128	132	121	121	119	107
68.3333	76	98	99	150	145.5	141	125	139	128	128	121	106
68.6667	78	100	99	157	149	141	124	143	132	132	122	104
69	77	99	100	161	149.5	138	122	148	137	137	120	101
69.3333	76	98	101	167	152.5	138	119	152	138	138	120	99
69.6667	77	97	100	169	151.5	134	113	156	140	140	117	93
70	75	96	99	171	151	131	107	157	140	140	115	89
70.3333	74	93	98	172	150	128	104	155	139	139	111	84
70.6667	73	92	97	174	149	124	98	157	135	135	108	80
71	72	89	95	174	146.5	119	91	158	135	135	104	77
71.3333	70	88	91	170	142	114	87	153	132	132	100	70
71.6667	68	85	89	168	139.5	111	82	150	129	129	96	66
72	67	81	86	167	136	105	75	145	124	124	90	61
72.3333	65	81	85	161	130.5	100	69	140	121	121	87	58
72.6667	64	77	82	158	127	96	65	134	117	117	81	55
73	63	74	77	153	122	91	59	129	111	111	77	50
73.3333	60	70	75	149	118	87	55	124	106	106	74	48
73.6667	58	69	72	142	111.5	81	51	117	99	99	70	45
74	56	66	68	137	106.5	76	47	111	93	93	64	43
74.3333	54	63	66	130	100.5	71	44	104	88	88	59	39
74.6667	53	61	63	123	95.5	68	40	98	82	82	57	36
75	50	58	58	117	90	63	36	91	78	78	53	34
75.3333	50	57	56	112	86.5	61	34	84	72	72	51	34
75.6667	46	55	54	105	79	53	31	78	67	67	48	31
76	45	52	50	100	76.5	53	30	73	61	61	44	30
76.3333	43	51	47	92	70.5	49	28	66	57	57	42	28
76.6667	42	49	44	87	67	47	26	60	53	53	41	27
77	41	48	42	79	60.5	42	24	56	49	49	39	26
77.3333	39	46	39	77	59.5	42	24	50	44	44	37	25
77.6667	39	44	38	71	55.5	40	22	46	41	41	34	24
78	37	44	35	67	53	39	22	43	37	37	33	24
78.3333	36	42	34	64	49.5	35	21	39	36	36	31	23
78.6667	35	42	33	59	46.5	34	21	36	33	33	30	23
79	35	42	33	54	43.5	33	20	34	31	31	30	23
79.3333	35	41	32	51	42	33	19	31	30	30	30	24
79.6667	33	39	30	49	41	33	19	29	28	28	29	23
80	32	38	29	45	38.5	32	18	26	26	26	28	23
80.3333	33	39	30	45	38.5	32	18	27	27	27	29	23
80.6667	33	40	29	42	36.5	31	21	25	25	25	28	25
81	34	40	29	40	36	32	20	24	23	23	29	26
81.3333	33	40	28	39	35	31	21	24	23	23	28	26
81.6667	34	40	30	39	35.5	32	22	22	23	23	29	28
82	33	40	30	37	35	33	22	22	21	21	29	28
82.3333	35	41	30	37	36	35	24	22	22	22	30	31
82.6667	36	43	31	37	36	35	25	22	21	21	30	31
83	35	44	32	37	37	37	27	22	22	22	32	34
83.3333	37	45	34	37	38.5	40	30	23	23	23	34	36
83.6667	37	45	33	36	38.5	41	31	22	22	22	34	38
84	41	48	36	38	41.5	45	35	24	24	24	36	41
84.3333	39	47	36	37	40.5	44	36	25	24	24	37	42
84.6667	40	49	37	37	42	47	40	25	25	25	39	46
85	43	52	40	38	43.5	49	44	27	27	27	41	49
85.3333	45	54	40	39	45	51	48	29	28	28	44	53
85.6667	46	54	43	42	49	56	53	30	31	31	45	55
86	49	58	46	44	51	58	56	32	31	31	47	58
86.3333	51	60	48	46	54	62	60	36	34	34	51	62
86.6667	51	61	50	48	56	64	64	38	34	34	52	63
87	53	62	52	50	58	66	69	40	38	38	55	67
87.3333	56	66	54	55	62	69	74	44	42	42	59	70
87.6667	57	67	56	55	63	71	77	47	44	44	60	71
88	57	68	57	58	65.5	73	81	50	47	47	63	72
88.3333	60	70	59	62	69	76	83	54	48	48	64	74
88.6667	60	71	62	65	70.5	76	85	58	51	51	66	74
89	61	71	63	69	74.5	80	87	61	54	54	69	75
89.3333	62	76	65	71	74.5	78	90	65	58	58	72	76
89.6667	62	74	65	74	77	80	90	68	60	60	70	74
90	61	74	65	76	78	80	88	70	63	63	72	72
90.3333	63	77	66	81	81	81	88	75	64	64	74	74
90.6667	63	75	66	82	81.5	81	87	75	66	66	73	70
91	61	75	66	85	82.5	80	85	79	67	67	72	70
91.3333	62	73	68	85	83	81	82	80	69	69	72	68
91.6667	60	75	66	86	83	80	80	80	69	69	71	66
92	60	75	67	89	84	79	77	82	69	69	70	63
92.3333	58	73	63	87	82.5	78	74	83	68	68	68	59
92.6667	57	71	65	89	82.5	76	72	81	69	69	67	57
93	57	71	63	89	82	75	68	83	70	70	66	57
93.3333	55	69	62	90	82	74	64	83	68	68	67	54
93.6667	55	69	60	90	81	72	59	82	68	68	64	51
94	52	67	60	88	80.5	73	62	82	69	69	63	48
94.3333	51	67	59	86	77.5	69	55	82	67	67	62	48
94.6667	50	65	58	87	79	71	52	81	67	67	61	45
95	49	64	57	88	77.5	67	47	78	65	65	56	41
95.3333	48	61	54	85	76	67	46	79	63	63	57	40
95.6667	45	60	53	83	73.5	64	43	76	62	62	53	37
96	45	58	51	81	72	63	40	74	59	59	51	36
96.3333	42	58	49	80	70	60	37	70	58	58	50	35
96.6667	41	56	48	77	68	59	35	69	56	56	47	33
97	40	53	47	99*	57	57	33	67	55	55	47	31
97.3333	39	53	46	75	65.5	56	32	66	54	54	46	32
97.6667	38	53	46	73	64	55	31	63	52	52	44	30
98	35	51	44	71	62	53	28	60	50	50	42	28
98.3333	34	49	41	68	59	50	26	57	47	47	40	27
98.6667	35	49	44	67	58	49	26	56	47	47	41	27
99	33	49	41	64	56.5	49	24	53	45	45	39	26
99.3333	33	47	40	62	54.5	47	24	52	43	43	39	26
99.6667	32	46	39	60	53	46	22	50	41	41	36	25
100	31	45	37	58	51.5	45	22	47	40	40	35	23
100.333	31	45	37	60	52	44	21	46	39	39	34	23
100.667	30	44	36	56	49.5	43	21	44	38	38	33	24
101	30	44	35	55	49	43	21	43	36	36	33	24
101.333	30	42	35	52	47	42	20	40	35	35	31	22
101.667	28	43	34	51	46.5	42	20	38	34	34	31	22
102	30	43	34	52	47	42	20	38	34	34	32	23
102.333	29	42	34	51	46.5	42	20	36	33	33	32	23
102.667	30	42	35	49	44.5	40	20	37	32	32	31	23
103	28	40	34	49	45.5	42	19	34	31	31	30	24
103.333	30	42	35	48	45	42	19	34	31	31	31	24
103.667	30	42	34	47	45	43	20	34	31	31	30	25
104	30	44	35	48	46	44	21	33	30	30	31	26
104.333	31	43	35	47	45	43	21	32	31	31	31	25
104.667	31	44	35	46	45	44	23	32	32	32	32	27
105	33	47	37	46	45.5	45	23	32	31	31	32	28
105.333	32	46	36	46	45	44	25	32	32	32	31	28
105.667	35	48	38	46	46	46	26	33	32	32	33	32
106	34	48	38	46	46	46	28	33	32	32	34	32
106.333	36	50	39	47	47	47	30	34	34	34	35	34
106.667	38	51	42	47	47.5	48	32	34	34	34	36	34
107	40	52	42	47	48	49	34	36	36	36	38	37
107.333	40	53	42	49	50	51	36	36	36	36	39	37
107.667	41	54	44	49	50.5	52	38	37	38	38	39	39
108	42	54	45	50	51	52	40	37	40	40	41	41
108.333	54	57	46	51	52.5	54	43	39	40	40	41	43
108.667	44	58	47	51	52	53	45	40	41	41	42	44
109	45	59	48	52	53	54	47	41	42	42	44	45
109.333	47	59	48	53	54	55	50	43	43	43	44	46
109.667	46	61	50	55	55.5	56	52	44	45	45	46	46
110	48	63	51	55	55.5	56	54	46	47	47	49	48
110.333	48	62	51	55	56	57	54	46	47	47	48	48
110.667	48	63	52	58	58	58	54	47	46	46	49	48
111	48	63	54	58	58.5	59	56	49	49	49	49	47
111.333	49	66	54	62	60.5	59	58	51	51	51	50	50
111.667	51	65	55	61	59.5	58	56	51	50	50	49	48
112	48	67	55	62	60	58	58	53	52	52	52	59
112.333	49	66	55	62	60	58	57	54	50	50	50	49
112.667	50	65	54	63	61	59	57	55	52	52	51	48
113	48	63	53	64	60	56	55	55	52	52	51	47
113.333	47	64	55	63	60	57	54	57	52	52	51	46
113.667	47	64	53	65	61	57	53	57	54	54	51	45
114	46	63	51	64	59.5	55	51	55	52	52	48	44
114.333	45	63	52	65	60	55	50	56	54	54	48	44
114.667	44	61	53	65	59.5	54	48	56	53	53	48	41
115	43	61	52	65	60	55	46	56	52	52	47	40
115.333	42	61	51	65	59	53	44	56	52	52	47	39
115.667	41	58	49	65	58.5	52	42	54	51	51	47	38
116	38	57	48	63	57	51	40	54	49	49	45	36
116.333	39	58	50	64	57	50	39	54	50	50	44	34
116.667	37	54	46	63	56.5	50	36	53	49	49	43	34
117	37	54	46	62	55	48	35	53	49	49	43	33
117.333	36	54	44	63	55.5	48	34	51	48	48	41	31
117.667	34	52	44	62	55	48	32	50	46	46	41	30
118	33	52	43	62	54.5	47	31	49	47	47	40	30
118.333	31	48	42	61	54	47	28	46	43	43	39	28
118.667	31	48	41	60	52.5	45	27	47	42	42	37	26
119	31	49	41	59	52	45	27	46	44	44	37	27
119.333	29	46	38	58	51	44	25	45	41	41	36	25
119.667	28	45	38	58	51.5	45	24	43	41	41	35	25
120	28	46	38	58	50.5	43	24	44	41	41	35	24
120.333	28	45	36	56	49	42	23	41	40	40	34	24
120.667	28	44	37	55	48	41	22	42	38	38	34	23
121	27	43	35	54	47.5	41	20	39	36	36	33	21
121.333	26	42	35	55	48	41	21	38	36	36	32	21
121.667	25	41	34	54	47.5	41	20	38	35	35	32	22
122	24	40	33	52	46	40	18	37	33	33	31	20
122.333	25	40	34	52	46	40	19	36	33	33	33	20
122.667	24	40	33	51	46	41	19	37	32	32	31	20
123	24	41	33	52	46	40	18	36	32	32	31	20
123.333	25	41	33	51	45.5	40	20	37	32	32	31	21
123.667	25	40	33	50	45.5	41	18	35	32	32	32	21
124	25	40	32	49	44.5	40	18	34	31	31	30	20
124.333	25	40	33	48	43	38	19	34	31	31	31	20
124.667	24	41	32	47	43.5	40	19	34	31	31	29	21
125	25	40	34	47	43.5	40	19	35	30	30	30	21
125.333	25	39	32	46	42.5	39	19	33	30	30	29	20
125.667	27	41	34	47	43.5	40	19	33	30	30	31	21
126	26	41	32	45	42.5	40	19	33	29	29	30	20
126.333	27	43	33	47	44.5	42	20	34	31	31	32	22
126.667	27	41	33	46	43	40	19	34	30	30	30	22
127	28	44	34	46	44	42	22	34	32	32	32	23
127.333	28	43	35	45	43	41	21	34	32	32	32	24
127.667	29	45	36	45	44	43	23	35	33	33	32	24
128	29	46	36	45	43.5	42	24	35	34	34	32	25
128.333	32	47	37	45	44.5	44	26	36	34	34	35	26
128.667	32	47	38	45	44.5	44	26	37	35	35	34	26
129	33	48	38	45	44	43	26	36	35	35	34	26
129.333	33	49	37	44	43.5	43	27	37	35	35	34	27
129.667	34	51	39	45	44.5	44	30	39	37	37	36	29
130	35	51	40	46	45	44	31	39	39	39	36	29
130.333	34	51	40	45	45	45	31	39	38	38	36	30
130.667	37	53	41	44	44	44	33	41	39	39	37	31
131	36	53	40	45	45	45	33	40	40	40	37	31
131.333	36	54	41	46	45.5	45	34	41	39	39	37	32
131.667	37	54	43	45	45	45	36	43	42	42	38	33
132	37	55	42	46	45.5	45	36	43	42	42	39	33
132.333	36	54	41	45	44.5	44	36	42	40	40	37	32
132.667	36	55	42	46	45.5	45	37	44	41	41	39	32
133	37	55	43	46	46	46	37	44	43	43	39	34
133.333	38	55	43	47	46	45	38	44	42	42	40	33
133.667	36	57	44	47	45.5	44	37	44	42	42	39	33
134	36	55	42	45	44.5	44	36	44	41	41	38	32
134.333	37	54	43	45	44.5	44	36	45	42	42	39	32
134.667	35	57	42	46	44.5	43	36	44	42	42	38	31
135	35	54	42	47	45.5	44	35	45	41	41	39	31
135.333	34	55	42	46	44.5	43	34	45	41	41	39	32
135.667	34	53	41	46	44.5	43	34	44	40	40	37	31
136	32	51	41	46	44	42	33	44	40	40	38	29
136.333	31	53	40	47	44.5	42	31	44	40	40	37	29
136.667	31	51	39	46	43.5	41	31	43	39	39	37	29
137	30	50	50	46	43.5	41	30	43	39	39	36	28
137.333	29	50	38	47	43.5	40	29	42	38	38	36	27
137.667	28	50	36	45	42.5	40	27	42	38	38	35	26
138	27	48	36	45	41.5	38	27	43	36	36	34	26
138.333	27	48	35	44	41.5	39	25	40	35	35	34	24
138.667	27	46	35	45	41.5	38	24	40	35	35	34	24
139	25	46	34	45	41	37	24	40	35	35	33	23
139.333	24	44	33	43	40	37	21	38	33	33	32	22
139.667	25	44	33	45	41	37	22	38	33	33	31	22
140	24	43	33	42	39	36	20	37	32	32	31	21
140.333	23	42	31	44	40	36	20	37	32	32	31	21
140.667	23	42	31	44	40.5	37	20	37	31	31	30	20
141	23	41	31	40	37.5	35	19	35	30	30	30	20
141.333	21	41	31	42	39	36	19	34	30	30	29	20
141.667	21	40	30	41	37.5	34	18	34	28	28	30	18
142	19	41	28	41	38	35	17	33	28	28	29	19
142.333	20	39	29	42	38	34	17	33	28	28	29	18
142.667	20	39	29	40	36.5	33	16	32	26	26	27	17
143	19	38	29	40	37	34	17	32	26	26	28	17
143.333	19	38	28	40	37	34	16	32	26	26	27	17
143.667	19	38	28	40	37	34	16	31	26	26	27	17
144	18	36	28	40	36.5	33	15	30	24	24	27	16
144.333	19	38	28	39	36.5	34	15	31	25	25	28	17
144.667	18	36	29	38	35	32	15	29	24	24	26	16
145	18	36	28	39	36	33	15	29	24	24	26	17
145.333	19	37	28	39	35.5	32	15	29	25	25	26	16
145.667	19	35	29	37	34.5	32	14	28	24	24	26	16
146	19	36	28	38	35.5	33	15	29	25	25	26	17
146.333	19	36	29	37	35	33	15	30	25	25	26	17
146.667	20	38	28	38	36	34	16	29	25	25	27	17
147	18	36	28	36	34	32	15	28	24	24	25	17
147.333	20	36	28	36	34.5	33	16	29	25	25	27	18
147.667	20	38	29	44	38.5	33	15	28	25	25	26	17
148	21	38	29	37	35	33	17	29	27	27	27	18
148.333	20	37	28	36	34	32	16	29	27	27	25	17
148.667	22	39	29	36	34.5	33	17	31	27	27	28	19
149	21	39	30	36	34.5	33	18	30	28	28	28	19
149.333	21	38	29	34	33	32	17	30	28	28	27	18
149.667	23	40	30	36	34	32	18	30	29	29	27	20
150	23	40	31	35	34	33	18	30	29	29	27	20
150.333	23	40	31	35	34.5	34	18	30	29	29	26	19
150.667	25	41	32	35	34	33	21	31	31	31	28	22
151	24	41	31	34	33.5	33	20	30	30	30	27	20
151.333	24	42	31	35	34	33	20	32	30	30	28	20
151.667	24	42	32	35	33.5	32	21	30	31	31	28	22
152	26	43	33	35	34.5	34	22	33	32	32	28	22
152.333	26	43	32	34	33.5	33	22	32	31	31	28	22
152.667	26	43	34	34	33	32	23	33	33	33	29	22
153	26	43	33	35	34.5	34	23	33	31	31	29	23
153.333	26	43	33	34	33	32	24	33	32	32	29	23
153.667	27	43	35	35	34	33	25	33	32	32	29	23
154	27	43	34	34	34	34	25	32	33	33	30	24
154.333	27	44	34	34	33.5	33	24	34	32	32	30	23
154.667	26	42	33	33	32.5	32	23	33	31	31	29	23
155	27	45	33	34	33.5	33	23	32	31	31	28	23
155.333	26	43	33	35	34.5	34	25	35	33	33	30	23
155.667	26	44	33	34	33.5	33	24	33	32	32	29	23
156	25	43	32	33	32.5	32	23	33	31	31	28	22
156.333	26	42	33	33	32.5	32	23	34	31	31	29	22
156.667	25	43	31	33	32	31	22	33	30	30	28	21
157	25	42	32	33	32	31	21	33	29	29	27	21
157.333	23	42	32	33	31.5	30	21	33	30	30	28	21
157.667	23	42	32	33	32.5	32	22	34	29	29	28	21
158	23	42	31	32	31.5	31	20	33	27	27	25	19
	23	41	31	34	32.5	31	21	34	28	28	28	20
	22	40	31	32	31.5	31	19	32	28	28	26	19
	20	39	30	32	31	30	19	32	28	28	28	19
	21	39	28	32	31	30	17	33	27	27	26	18
	19	38	29	32	31	30	18	32	26	26	26	17
	19	36	28	31	30	29	17	32	27	27	26	17
	19	37	28	32	30.5	29	17	31	26	26	27	16
	18	36	27	33	31.5	30	16	30	25	25	26	16
	18	36	27	31	30	29	15	30	25	25	24	17
	17	36	27	32	31	30	15	29	24	24	24	19
	16	33	25	30	29	28	14	28	23	23	23	14
	17	34	26	32	30.5	29	14	28	23	23	24	14
	16	33	25	31	30	29	13	27	22	22	23	14
	14	33	25	31	29	27	13	26	22	22	23	13
	16	33	24	30	29	28	13	26	23	23	23	14
	15	32	24	30	29	28	11	25	21	21	22	13
	15	33	24	30	28.5	27	13	26	22	22	24	13
	15	32	24	30	28.5	27	13	25	21	21	23	13
	14	30	24	30	29.5	29	11	24	21	21	21	12
	13	31	24	30	28.5	27	12	23	20	20	21	12
	14	30	23	29	27.5	26	11	23	20	20	21	12
	16	31	24	30	28	26	12	24	21	21	23	13
	14	31	23	30	28	26	11	23	20	20	21	13
	14	30	23	30	28.5	27	11	23	20	20	21	12
	15	30	24	29	27.5	26	11	22	20	20	21	12
	14	29	22	30	28	26	10	21	19	19	20	12
	13	28	22	29	27.5	26	10	21	19	19	21	12
