# Supplementary material for: Transcriptional rewiring of an evolutionarily conserved circadian clock
Source: EMBO J. 2024 Apr 16;43(10):5. doi: 10.1038/s44318-024-00088-3 (PMC11099105; doi:10.1038/s44318-024-00088-3)
Supplement: Supplementary file 8 — Source data Fig. 4 [file 44318_2024_88_MOESM8_ESM.zip › Figure 4/Figure 4G/Figure4G.xlsx]

## Sheet: Readme
Luciferase activity in constant darkness for the WT clock.
Strains were entrained in four different CTs (specified in each column) and a 30' LP was given after 47 hours in DD
Raw data using cbox-pLRE-lucPEST reporter

## Sheet: Figure 4G
	Luminiscense (A.U.)
Time (h)	WT CT12			WT CT18			WT CT0			WT CT6
0	46	61	76	619	591	776	19	52	34	-40	-37	-45
0.333333	87	106	114	516	490	639	124	185	165	2	5	-2
0.666667	79	97	99	375	362	459	221	328	296	7	11	3
1	67	79	81	261	252	311	275	404	377	8	13	4
1.33333	56	61	65	184	175	211	286	434	406	8	13	5
1.66667	45	47	54	130	121	146	282	432	407	11	15	7
2	37	37	41	93	86	105	263	404	393	11	15	6
2.33333	30	28	33	69	62	75	234	369	366	11	17	7
2.66667	25	23	29	54	47	57	215	336	337	12	18	8
3	22	20	25	44	38	48	195	315	313	14	20	9
3.33333	20	18	24	39	31	39	179	293	289	15	21	10
3.66667	18	16	21	35	29	36	163	271	266	17	26	12
4	18	15	20	33	26	34	148	253	246	19	30	13
4.33333	18	15	20	31	24	32	136	233	228	23	35	16
4.66667	17	14	19	29	22	30	118	216	208	25	42	19
5	16	13	18	28	21	28	104	192	185	31	51	22
5.33333	16	14	17	27	21	27	89	173	165	37	60	26
5.66667	15	13	16	27	20	27	77	153	143	43	71	31
6	15	13	16	25	19	25	65	132	122	50	82	37
6.33333	14	12	16	25	18	26	56	114	104	60	96	44
6.66667	13	11	14	25	18	25	44	98	88	70	110	54
7	13	11	14	24	18	24	38	85	76	83	125	63
7.33333	12	11	13	23	17	23	33	73	64	96	142	75
7.66667	12	10	13	23	15	23	28	62	54	108	159	85
8	11	10	13	22	16	22	25	53	47	122	175	98
8.33333	13	11	14	22	16	21	22	48	42	133	192	105
8.66667	12	12	15	21	15	20	20	43	38	142	207	114
9	13	13	16	20	15	21	18	38	33	149	219	121
9.33333	15	14	16	21	15	21	15	35	30	155	221	124
9.66667	16	16	18	20	14	20	14	32	27	154	225	121
10	19	19	20	19	14	20	13	29	25	149	223	120
10.3333	21	22	24	19	14	19	12	28	23	143	213	113
10.6667	26	26	29	20	14	21	11	27	21	132	203	107
11	30	27	33	21	15	21	10	25	20	121	185	93
11.3333	35	33	38	20	14	22	11	26	20	106	168	83
11.6667	43	41	45	23	17	24	11	24	19	94	150	73
12	51	49	54	24	18	26	12	23	20	81	132	60
12.3333	62	57	64	26	20	30	11	23	19	69	113	51
12.6667	72	68	75	30	23	34	11	22	19	56	96	42
13	86	80	88	35	27	40	10	23	18	47	81	34
13.3333	99	92	103	42	31	46	9	21	16	39	69	27
13.6667	117	109	118	50	38	54	10	23	17	33	56	23
14	132	124	134	58	44	65	9	22	17	28	50	19
14.3333	148	138	152	69	52	76	11	23	18	23	43	15
14.6667	162	150	159	81	63	91	10	23	18	21	38	13
15	169	156	168	96	73	106	10	24	18	18	34	11
15.3333	175	159	176	114	87	125	10	23	17	17	29	11
15.6667	176	159	179	132	102	144	11	25	19	15	27	9
16	172	155	180	152	119	167	12	26	20	14	23	9
16.3333	165	146	179	173	136	188	12	26	21	14	22	8
16.6667	152	134	171	189	154	208	13	28	22	12	19	7
17	140	121	158	208	171	228	14	30	23	11	18	6
17.3333	123	104	146	224	188	240	16	30	25	11	18	7
17.6667	107	90	128	236	198	253	18	34	28	10	18	7
18	91	76	112	244	206	259	20	38	32	10	16	6
18.3333	77	61	96	243	211	258	22	42	36	9	15	5
18.6667	62	50	84	236	207	252	25	46	41	9	14	5
19	51	41	68	228	202	238	30	52	46	9	15	5
19.3333	42	34	58	214	191	221	35	58	54	9	14	5
19.6667	36	28	49	195	176	199	41	67	64	9	14	5
20	31	24	42	175	160	178	48	77	73	9	14	4
20.3333	27	20	36	156	143	152	55	86	83	8	14	4
20.6667	24	18	32	131	123	130	61	96	94	8	12	4
21	20	16	28	110	104	108	69	109	105	7	13	4
21.3333	19	14	25	93	89	90	78	118	117	7	13	4
21.6667	18	14	23	76	73	74	85	132	127	9	13	4
22	24	12	22	62	60	61	89	144	136	7	14	4
22.3333	15	11	20	53	50	51	95	153	145	8	14	4
22.6667	14	11	19	44	41	43	98	164	148	8	14	4
23	14	11	17	38	35	38	100	173	149	8	15	4
23.3333	13	10	16	32	29	32	99	179	148	8	14	4
23.6667	12	9	16	29	25	29	96	184	144	9	16	5
24	11	9	14	27	23	26	90	184	137	10	17	5
24.3333	11	8	13	24	21	24	83	184	127	10	17	6
24.6667	10	8	13	22	19	23	74	178	116	11	20	6
25	11	8	20	21	18	21	67	170	105	13	22	8
25.3333	11	7	13	20	17	20	59	159	91	14	24	8
25.6667	11	8	13	18	16	18	49	145	80	18	29	10
26	10	7	12	18	14	17	42	134	68	19	34	12
26.3333	10	7	12	17	15	17	35	117	59	22	37	14
26.6667	9	6	12	16	13	16	29	103	50	25	43	18
27	9	7	13	15	13	16	26	90	42	30	51	21
27.3333	10	7	12	14	12	14	22	78	36	34	58	23
27.6667	10	7	12	14	12	13	18	67	32	39	65	28
28	10	7	13	14	11	13	16	58	28	44	74	32
28.3333	11	7	14	14	12	14	14	51	25	52	85	38
28.6667	9	7	12	14	11	13	13	44	22	59	96	44
29	10	8	14	13	11	12	12	39	20	64	102	46
29.3333	11	8	13	13	11	13	11	36	18	72	113	52
29.6667	11	8	14	13	10	13	10	32	18	75	120	55
30	12	8	15	12	11	13	9	30	16	80	124	58
30.3333	14	11	18	12	10	13	8	28	15	81	129	59
30.6667	15	12	19	13	21	14	8	27	14	85	128	60
31	17	14	21	13	11	14	8	24	14	78	125	57
31.3333	20	16	25	14	11	13	8	24	13	78	119	56
31.6667	22	18	29	13	11	13	7	23	13	72	110	52
32	26	23	34	14	11	14	7	22	12	69	101	49
32.3333	30	25	38	14	11	14	7	22	12	60	90	43
32.6667	35	29	44	14	12	14	6	20	12	53	78	37
33	40	37	50	17	13	18	6	20	11	47	69	33
33.3333	47	42	59	18	15	18	6	20	12	41	59	27
33.6667	51	48	65	18	15	20	6	19	10	34	48	23
34	57	55	75	20	17	23	6	18	10	28	41	19
34.3333	66	63	81	24	20	27	6	18	10	24	35	16
34.6667	72	72	91	28	23	32	6	18	11	21	30	13
35	78	77	98	32	27	36	6	17	11	17	26	10
35.3333	85	86	103	39	33	43	6	18	10	16	24	10
35.6667	89	89	107	45	38	51	8	40	10	14	21	8
36	89	93	110	52	46	59	6	17	11	13	20	8
36.3333	91	94	110	61	53	70	7	18	12	11	16	6
36.6667	91	94	111	69	61	80	7	18	12	10	15	5
37	89	92	106	80	70	90	7	19	12	9	14	5
37.3333	84	88	99	91	79	103	9	21	14	9	13	5
37.6667	79	82	91	101	90	118	10	21	16	8	12	4
38	72	73	84	111	98	127	10	22	17	8	12	4
38.3333	64	65	75	118	109	138	12	23	20	8	11	4
38.6667	56	57	65	124	117	144	14	25	23	7	10	4
39	50	49	56	130	123	152	17	28	26	7	10	4
39.3333	42	40	47	134	126	154	19	30	30	10	9	3
39.6667	36	34	41	136	128	155	22	35	35	6	9	3
40	31	29	34	132	126	149	25	38	40	7	9	3
40.3333	26	24	30	127	124	145	30	44	47	6	8	3
40.6667	23	20	26	118	116	133	34	49	53	6	9	3
41	20	17	23	110	108	121	39	53	60	6	9	3
41.3333	18	15	21	96	99	109	45	62	69	6	8	2
41.6667	15	12	18	88	90	96	48	69	75	6	9	2
42	14	12	17	74	77	80	53	78	82	6	8	3
42.3333	13	11	15	65	67	68	57	87	89	5	8	2
42.6667	12	10	15	57	56	58	61	98	93	6	9	3
43	11	9	13	47	48	50	63	110	98	5	8	3
43.3333	10	8	12	38	39	41	63	119	101	5	9	2
43.6667	10	7	11	33	34	34	64	128	102	6	9	3
44	9	7	12	28	29	28	62	137	99	6	10	3
44.3333	10	7	11	25	24	25	60	145	96	7	10	4
44.6667	10	7	10	21	21	23	55	151	91	6	10	4
45	8	6	10	20	19	20	52	152	83	7	11	4
45.3333	8	7	10	18	17	18	46	150	76	7	13	4
45.6667	9	6	10	16	15	17	42	148	67	8	13	4
46	9	7	10	16	15	16	36	140	61	10	15	6
46.3333	8	5	10	14	13	15	30	131	53	9	18	6
46.6667	7	5	9	13	12	14	27	122	45	12	20	7
47	8	5	9	12	12	13	22	108	39	13	24	8
47.3333	-12	-14	-6	3	-2	3	1	60	15	15	10	6
47.6667	30	34	40	61	58	67	71	158	95	95	81	73
48	39	45	53	77	78	85	114	225	150	150	118	114
48.3333	39	43	50	73	81	82	135	248	178	178	131	133
48.6667	35	39	45	64	74	72	133	239	174	174	125	131
49	30	33	38	53	63	59	119	213	156	156	110	116
49.3333	26	28	33	41	50	47	98	183	129	129	91	95
49.6667	21	22	26	33	39	37	76	148	99	99	67	74
50	17	16	22	26	31	30	56	115	74	74	52	53
50.3333	15	13	18	21	24	23	39	84	52	52	36	38
50.6667	13	12	17	17	19	19	27	64	38	38	26	26
51	13	10	16	14	15	16	19	48	28	28	20	19
51.3333	12	10	14	14	14	15	15	38	21	21	16	14
51.6667	12	10	14	13	13	14	13	31	17	17	13	11
52	11	10	13	12	12	13	10	25	14	14	12	9
52.3333	11	10	14	12	11	13	9	21	12	12	9	9
52.6667	11	11	13	10	12	12	7	20	11	11	9	7
53	11	11	14	11	11	12	7	17	10	10	8	6
53.3333	11	12	14	10	11	12	6	15	10	10	8	6
53.6667	12	13	14	10	10	12	6	15	8	8	7	5
54	13	15	15	10	10	12	6	13	8	8	6	5
54.3333	13	16	16	11	10	12	5	12	8	8	6	4
54.6667	14	17	16	12	10	12	5	11	8	8	6	5
55	14	18	17	11	10	12	5	11	8	8	6	4
55.3333	15	20	18	11	11	14	5	10	7	7	5	4
55.6667	16	21	20	11	13	15	5	10	8	8	6	4
56	19	23	22	13	13	16	4	10	6	6	5	4
56.3333	19	23	23	14	15	17	4	10	7	7	5	4
56.6667	21	25	26	15	15	20	4	9	7	7	5	4
57	29	27	28	17	18	23	5	10	6	6	5	3
57.3333	26	30	32	18	21	26	5	9	7	7	5	3
57.6667	27	31	33	23	24	30	5	9	6	6	5	4
58	30	33	36	25	27	33	5	9	7	7	5	3
58.3333	32	34	39	29	31	39	5	9	7	7	5	4
58.6667	33	36	41	33	35	45	5	8	8	8	5	4
59	37	37	44	38	39	50	7	10	9	9	6	5
59.3333	39	36	44	44	46	58	6	9	8	8	6	4
59.6667	39	36	45	50	52	65	7	10	9	9	6	4
60	39	35	44	58	59	70	8	10	10	10	8	5
60.3333	40	35	44	65	69	80	10	11	13	13	9	7
60.6667	38	32	42	72	77	90	11	12	14	14	9	7
61	36	30	39	80	84	97	13	13	16	16	11	8
61.3333	34	28	37	88	92	104	15	14	18	18	13	8
61.6667	33	27	35	96	96	111	19	16	23	23	16	12
62	30	24	32	101	100	114	22	19	27	27	18	14
62.3333	27	21	29	101	102	115	25	19	31	31	21	15
62.6667	25	19	26	103	103	115	31	24	38	38	26	18
63	22	27	22	103	103	113	36	27	46	46	31	21
63.3333	20	14	20	100	98	105	42	31	54	54	35	24
63.6667	17	14	18	92	91	97	49	35	62	62	40	28
64	14	12	16	85	86	92	56	40	70	70	45	32
64.3333	14	11	14	80	79	82	61	45	78	78	51	36
64.6667	13	10	14	71	71	73	67	53	86	86	56	41
65	12	10	13	62	61	64	73	60	94	94	62	47
65.3333	11	9	13	53	54	56	75	66	96	96	65	50
65.6667	10	8	11	46	47	48	78	74	100	100	67	54
66	9	7	10	39	40	41	78	79	100	100	70	57
66.3333	9	7	10	34	34	35	75	85	98	98	68	60
66.6667	9	7	9	29	30	30	73	90	94	94	67	60
67	9	7	10	25	25	26	67	92	90	90	63	59
67.3333	9	7	9	22	22	23	63	94	83	83	60	59
67.6667	8	5	8	20	19	21	55	91	75	75	55	55
68	8	6	9	18	17	18	48	87	65	65	49	51
68.3333	9	7	10	16	16	17	41	82	56	56	44	48
68.6667	8	7	9	15	15	16	36	76	48	48	38	42
69	8	6	9	14	13	15	31	67	40	40	32	37
69.3333	8	6	9	14	13	16	26	60	33	33	29	31
69.6667	8	6	9	13	12	14	21	52	27	27	23	26
70	7	4	8	11	12	13	18	44	22	22	19	21
70.3333	6	5	9	11	12	12	14	37	20	20	16	18
70.6667	7	5	8	11	11	12	13	33	17	17	16	16
71	6	5	8	11	11	11	11	28	14	14	12	13
71.3333	7	6	8	11	11	12	11	24	13	13	12	11
71.6667	8	6	8	11	11	12	10	22	12	12	11	11
72	7	6	8	10	9	11	8	18	11	11	10	8
72.3333	8	6	8	11	9	11	8	17	10	10	9	8
72.6667	8	6	9	10	10	11	9	16	10	10	10	7
73	7	6	9	10	10	12	8	15	10	10	8	7
73.3333	8	7	9	10	9	11	7	14	10	10	8	6
73.6667	8	8	10	10	10	12	7	13	9	9	7	6
74	8	8	11	10	10	11	7	12	9	9	7	6
74.3333	8	9	10	9	8	10	7	11	9	9	8	6
74.6667	9	9	11	9	10	10	7	10	9	9	8	5
75	9	9	10	9	9	9	5	10	8	8	6	4
75.3333	10	11	13	9	9	11	6	11	8	8	7	6
75.6667	11	12	14	9	9	9	6	10	8	8	7	5
76	12	14	15	10	9	11	6	10	8	8	7	5
76.3333	14	16	17	10	10	11	7	10	7	7	6	5
76.6667	14	18	20	10	11	12	6	9	8	8	7	5
77	16	21	22	9	10	11	6	9	8	8	6	5
77.3333	18	23	25	11	12	13	5	9	7	7	6	5
77.6667	20	25	27	11	12	14	6	9	8	8	7	5
78	23	28	31	13	13	15	6	8	7	7	6	4
78.3333	25	30	34	14	15	16	6	8	8	8	6	5
78.6667	28	32	37	15	15	17	6	9	8	8	6	4
79	30	35	39	16	18	20	6	9	8	8	6	5
79.3333	32	36	41	20	21	25	6	8	7	7	7	5
79.6667	33	36	43	23	23	27	6	9	7	7	6	4
80	35	38	45	26	26	32	6	8	8	8	5	3
80.3333	36	38	45	31	30	36	6	8	8	8	7	5
80.6667	35	38	44	34	35	42	8	9	10	10	7	5
81	36	37	44	39	39	46	8	9	10	10	7	5
81.3333	34	34	41	43	43	51	8	10	12	12	8	6
81.6667	33	33	38	49	49	59	10	11	13	13	9	6
82	30	30	34	55	54	63	11	11	15	15	9	6
82.3333	28	28	32	59	59	71	12	12	17	17	12	7
82.6667	26	26	29	66	62	77	14	13	19	19	11	8
83	24	23	26	71	69	82	17	15	23	23	14	9
83.3333	22	21	22	74	72	85	20	18	27	27	16	12
83.6667	18	17	19	75	72	87	22	19	30	30	19	12
84	17	17	18	76	75	87	25	21	36	36	22	15
84.3333	15	14	15	74	72	83	28	24	40	40	24	16
84.6667	13	11	13	72	71	81	31	27	45	45	27	19
85	12	12	13	67	68	76	36	31	51	51	31	22
85.3333	12	10	12	62	64	72	39	36	57	57	34	25
85.6667	10	9	11	58	61	65	43	40	63	63	39	28
86	10	8	11	50	54	58	45	45	66	66	43	31
86.3333	9	8	10	46	50	52	47	49	72	72	47	34
86.6667	8	7	9	39	44	45	48	55	74	74	50	35
87	8	7	8	34	38	40	49	58	75	75	50	37
87.3333	9	7	10	30	34	35	49	63	76	76	51	39
87.6667	8	7	9	26	29	30	47	66	73	73	51	41
88	8	6	9	23	25	26	45	68	69	69	49	40
88.3333	8	7	9	20	22	21	43	67	64	64	46	39
88.6667	8	7	8	17	19	20	39	66	60	60	42	38
89	7	6	8	15	18	18	36	65	53	53	40	37
89.3333	8	7	8	14	16	16	33	63	49	49	36	37
89.6667	8	6	8	13	14	15	28	57	40	40	32	31
90	7	5	7	12	13	14	26	51	35	35	27	28
90.3333	8	6	8	12	13	14	23	48	30	30	24	27
90.6667	7	6	8	11	11	12	18	41	25	25	20	23
91	7	5	8	11	11	12	16	35	21	21	18	21
91.3333	7	5	7	10	11	11	14	31	19	19	15	19
91.6667	6	5	8	11	11	12	13	26	16	16	14	16
92	7	5	8	9	10	11	11	22	14	14	11	14
92.3333	7	5	7	9	9	11	10	20	12	12	9	11
92.6667	6	5	8	9	9	11	9	17	11	11	9	10
93	7	5	8	9	9	11	9	16	11	11	8	8
93.3333	6	5	8	9	9	10	8	14	9	9	8	7
93.6667	8	6	8	9	9	10	7	13	9	9	8	6
94	8	6	8	9	9	10	7	12	9	9	7	6
94.3333	8	7	8	9	8	10	7	12	9	9	8	7
94.6667	8	8	9	9	9	12	7	12	9	9	7	6
95	9	7	10	9	9	10	6	10	8	8	7	5
95.3333	9	8	9	10	9	11	7	11	8	8	7	5
95.6667	8	7	9	9	8	10	5	9	8	8	6	5
96	8	8	10	9	9	10	6	10	8	8	6	4
96.3333	9	8	11	9	9	10	5	9	7	7	6	4
96.6667	10	9	11	8	9	10	5	9	7	7	5	4
97	10	9	12	9	10	10	5	8	7	7	6	4
97.3333	11	11	14	10	10	11	5	9	7	7	7	5
97.6667	12	12	15	10	11	12	6	9	7	7	6	5
98	13	12	16	10	10	11	5	8	7	7	5	4
98.3333	14	13	18	10	10	12	5	8	6	6	5	3
98.6667	15	15	20	12	12	13	6	9	8	8	6	5
99	17	15	22	11	12	13	6	9	7	7	6	4
99.3333	18	17	23	13	13	14	6	9	7	7	6	5
99.6667	20	18	25	13	13	14	6	9	8	8	6	5
100	20	18	27	14	15	16	5	8	7	7	6	4
100.333	22	20	28	16	17	18	6	8	8	8	6	5
100.667	23	20	29	17	17	19	6	9	8	8	6	4
101	24	21	29	19	20	22	6	9	9	9	6	5
101.333	23	20	29	19	21	24	6	8	8	8	6	4
101.667	23	20	29	22	22	26	6	8	8	8	6	4
102	24	21	29	25	25	29	7	9	9	9	7	5
102.333	24	21	28	29	27	33	7	9	10	10	7	6
102.667	24	21	27	30	28	34	8	10	11	11	8	6
103	23	18	25	33	32	38	9	10	11	11	7	5
103.333	23	19	24	36	35	41	8	10	12	12	9	5
103.667	21	18	21	39	36	45	10	11	14	14	9	5
104	20	18	21	41	39	47	13	13	16	16	11	7
104.333	18	16	18	42	40	49	13	13	19	19	12	7
104.667	16	15	16	43	41	51	14	14	21	21	12	8
105	17	14	15	44	42	51	15	15	23	23	15	9
105.333	13	13	13	44	41	52	17	17	25	25	16	9
105.667	14	12	13	45	42	54	20	21	29	29	19	11
106	12	11	12	43	40	50	19	23	32	32	20	11
106.333	11	10	11	42	40	50	23	26	36	36	23	13
106.667	11	10	11	41	38	48	23	27	38	38	24	13
107	10	9	9	37	36	45	25	31	41	41	26	15
107.333	9	8	9	35	34	42	26	34	42	42	27	16
107.667	9	7	8	32	31	39	27	37	44	44	29	16
108	8	7	8	29	30	35	27	40	44	44	30	17
108.333	8	6	8	26	28	32	27	41	45	45	31	17
108.667	8	6	7	24	25	29	27	45	45	45	31	18
109	7	6	8	22	23	26	26	46	45	45	30	18
109.333	8	6	7	19	21	24	27	48	43	43	31	17
109.667	7	6	7	18	20	21	25	47	41	41	29	19
110	8	6	8	15	17	19	25	48	40	40	30	19
110.333	7	5	8	15	16	17	23	44	36	36	26	18
110.667	6	5	7	13	15	16	21	42	34	34	25	18
111	7	5	7	11	12	13	20	39	30	30	22	17
111.333	7	6	8	12	14	14	20	37	28	28	20	16
111.667	7	6	8	11	11	13	16	32	24	24	18	15
112	7	6	8	10	11	12	15	29	22	22	18	15
112.333	7	5	8	11	11	12	14	26	19	19	16	13
112.667	7	6	8	10	10	12	13	24	17	17	14	12
113	6	4	7	8	10	11	11	20	14	14	12	10
113.333	7	6	8	9	9	10	11	18	14	14	11	11
113.667	7	6	8	9	9	11	10	16	13	13	10	9
114	7	4	8	9	9	10	8	14	10	10	9	9
114.333	7	6	8	10	10	11	8	14	11	11	8	8
114.667	7	5	8	8	8	10	7	11	9	9	7	6
115	8	6	8	9	9	9	7	12	9	9	8	7
115.333	8	6	8	8	9	9	7	11	9	9	7	7
115.667	8	6	8	9	9	10	5	10	8	8	6	6
116	7	5	9	8	9	10	6	10	7	7	15	5
116.333	9	6	9	8	8	9	5	9	7	7	6	5
116.667	7	5	8	9	8	10	6	9	7	7	6	4
117	9	6	10	9	8	10	6	10	8	8	7	5
117.333	9	7	10	8	9	10	6	10	7	7	7	5
117.667	9	6	10	9	9	10	5	8	7	7	5	4
118	10	7	11	10	10	10	6	9	7	7	6	4
118.333	9	7	11	9	9	11	5	8	7	7	5	4
118.667	9	6	11	9	9	10	5	9	6	6	5	3
119	11	8	13	9	10	11	6	9	7	7	7	4
119.333	11	7	13	10	16	11	5	8	7	7	5	3
119.667	11	7	13	11	11	12	4	9	6	6	5	3
120	12	9	15	11	11	13	6	9	7	7	6	4
