# Supplementary material for: Transcriptional rewiring of an evolutionarily conserved circadian clock
Source: EMBO J. 2024 Apr 16;43(10):5. doi: 10.1038/s44318-024-00088-3 (PMC11099105; doi:10.1038/s44318-024-00088-3)
Supplement: Supplementary file 9 — Source data Fig. 5 [file 44318_2024_88_MOESM9_ESM.zip]

Archive with 39 entries (26 files):
- Figure 5/
- Figure 5/.DS_Store
- __MACOSX/
- __MACOSX/Figure 5/
- __MACOSX/Figure 5/._.DS_Store
- Figure 5/Figure 5A/
- Figure 5/Figure 5A/.DS_Store
- __MACOSX/Figure 5/Figure 5A/
- __MACOSX/Figure 5/Figure 5A/._.DS_Store
- Figure 5/Figure 5A/Fig5A.xlsx
- __MACOSX/Figure 5/Figure 5A/._Fig5A.xlsx
- __MACOSX/Figure 5/._Figure 5A
- Figure 5/Figure 5C/
- Figure 5/Figure 5C/Figure5C_luminiscense.xlsx
- __MACOSX/Figure 5/Figure 5C/
- __MACOSX/Figure 5/Figure 5C/._Figure5C_luminiscense.xlsx
- __MACOSX/Figure 5/._Figure 5C
- Figure 5/Figure 5D/
- Figure 5/Figure 5D/.DS_Store
- __MACOSX/Figure 5/Figure 5D/
- __MACOSX/Figure 5/Figure 5D/._.DS_Store
- Figure 5/Figure 5D/Fig5D.xlsx
- __MACOSX/Figure 5/Figure 5D/._Fig5D.xlsx
- __MACOSX/Figure 5/._Figure 5D
- Figure 5/Figure 5E/
- Figure 5/Figure 5E/.DS_Store
- __MACOSX/Figure 5/Figure 5E/
- __MACOSX/Figure 5/Figure 5E/._.DS_Store
- Figure 5/Figure 5E/Racetubes Fig5E.tif
- __MACOSX/Figure 5/Figure 5E/._Racetubes Fig5E.tif
- __MACOSX/Figure 5/._Figure 5E
- Figure 5/Figure 5B/
- Figure 5/Figure 5B/.DS_Store
- __MACOSX/Figure 5/Figure 5B/
- __MACOSX/Figure 5/Figure 5B/._.DS_Store
- Figure 5/Figure 5B/Fig5B.xlsx
- __MACOSX/Figure 5/Figure 5B/._Fig5B.xlsx
- __MACOSX/Figure 5/._Figure 5B
- __MACOSX/._Figure 5
