# Supplementary material for: Transcriptional rewiring of an evolutionarily conserved circadian clock
Source: EMBO J. 2024 Apr 16;43(10):5. doi: 10.1038/s44318-024-00088-3 (PMC11099105; doi:10.1038/s44318-024-00088-3)
Supplement: Supplementary file 9 — Source data Fig. 5 [file 44318_2024_88_MOESM9_ESM.zip › Figure 5/Figure 5A/Fig5A.xlsx]

## Sheet: Readme
Source data for the simulated model dynamics in the WT clock with the frq expression rate

## Sheet: 5A. Rel. expression
k_1 exp	Lower frq	Upper frq	Line type
0.3	0.702431	0.702431	2
0.3014	0.702853	0.702853	1
0.302812	0.703274	0.703274	1
0.305671	0.704116	0.704116	1
0.31153	0.705792	0.705792	1
0.320684	0.708292	0.708292	1
0.335259	0.712004	0.712004	1
0.357255	0.717074	0.717074	1
0.381362	0.722025	0.722025	1
0.385683	0.722856	0.722856	1
0.41232	0.727646	0.727646	2
0.441113	0.732279	0.732279	2
0.472013	0.736741	0.736741	2
0.504924	0.741018	0.741018	2
0.539721	0.745102	0.745102	2
0.576249	0.748991	0.748991	2
0.614345	0.752683	0.752683	2
0.653839	0.756183	0.756183	2
0.694568	0.759496	0.759496	2
0.736381	0.762631	0.762631	2
0.779137	0.765598	0.765598	2
0.822714	0.768407	0.768407	2
0.867002	0.771068	0.771068	2
0.911908	0.773591	0.773591	2
0.957348	0.775987	0.775987	2
1.00325	0.778264	0.778264	2
1.04957	0.780431	0.780431	2
1.09623	0.782497	0.782497	2
1.14321	0.784468	0.784468	2
1.19046	0.786353	0.786353	2
1.23795	0.788156	0.788156	2
1.28566	0.789885	0.789885	2
1.33355	0.791543	0.791543	2
1.38161	0.793137	0.793137	2
1.42982	0.794669	0.794669	2
1.47817	0.796145	0.796145	2
1.52663	0.797568	0.797568	2
1.57521	0.79894	0.79894	2
1.62388	0.800266	0.800266	2
1.67264	0.801549	0.801549	2
1.72148	0.802789	0.802789	2
1.77039	0.803991	0.803991	2
1.81938	0.805156	0.805156	2
1.86842	0.806287	0.806287	2
1.91752	0.807384	0.807384	2
1.96666	0.808451	0.808451	2
2.01586	0.809488	0.809488	2
0.3	0.702431	0.702431	1
0.298611	0.702009	0.702009	1
0.297234	0.701587	0.701587	1
0.294514	0.70074	0.70074	1
0.289207	0.699042	0.699042	1
0.281573	0.696484	0.696484	1
0.270824	0.692624	0.692624	1
0.2572	0.687224	0.687224	1
0.244958	0.681789	0.681789	1
0.233958	0.676328	0.676328	1
0.224066	0.670845	0.670845	1
0.215159	0.665347	0.665347	1
0.207127	0.659838	0.659838	1
0.199867	0.65432	0.65432	1
0.193291	0.648797	0.648797	1
0.187317	0.643269	0.643269	1
0.181876	0.637738	0.637738	1
0.176904	0.632205	0.632205	1
0.172346	0.626671	0.626671	1
0.168153	0.621136	0.621136	1
0.164283	0.6156	0.6156	1
0.160698	0.610063	0.610063	1
0.157365	0.604526	0.604526	1
0.154254	0.598987	0.598987	1
0.151341	0.593447	0.593447	1
0.148602	0.587905	0.587905	1
0.146017	0.582361	0.582361	1
0.14357	0.576814	0.576814	1
0.141244	0.571264	0.571264	1
0.139025	0.565709	0.565709	1
0.136902	0.56015	0.56015	1
0.134864	0.554585	0.554585	1
0.132901	0.549014	0.549014	1
0.131005	0.543435	0.543435	1
0.129168	0.537849	0.537849	1
0.127383	0.532252	0.532252	1
0.125645	0.526646	0.526646	1
0.123948	0.521028	0.521028	1
0.122288	0.515398	0.515398	1
0.120659	0.509753	0.509753	1
0.119058	0.504093	0.504093	1
0.117482	0.498417	0.498417	1
0.115927	0.492721	0.492721	1
0.11439	0.487006	0.487006	1
0.112869	0.481269	0.481269	1
0.11136	0.475507	0.475507	1
0.109863	0.469719	0.469719	1
0.108374	0.463904	0.463904	1
0.106891	0.458057	0.458057	1
0.105414	0.452176	0.452176	1
0.103939	0.44626	0.44626	1
0.102465	0.440304	0.440304	1
0.10099	0.434304	0.434304	1
0.0995126	0.428258	0.428258	1
0.0980313	0.422162	0.422162	1
0.0965441	0.41601	0.41601	1
0.0950492	0.409798	0.409798	1
0.0935449	0.40352	0.40352	1
0.0920293	0.39717	0.39717	1
0.0905005	0.390743	0.390743	1
0.0889563	0.38423	0.38423	1
0.0873944	0.377624	0.377624	1
0.0858126	0.370915	0.370915	1
0.0842081	0.364093	0.364093	1
0.0825781	0.357147	0.357147	1
0.0809197	0.350065	0.350065	1
0.0792296	0.342834	0.342834	1
0.0775043	0.33544	0.33544	1
0.0757406	0.327868	0.327868	1
0.0739351	0.320106	0.320106	1
0.0720853	0.312142	0.312142	1
0.0701896	0.303969	0.303969	1
0.0682493	0.295594	0.295594	1
0.0662693	0.287037	0.287037	1
0.0642607	0.278347	0.278347	1
0.0622419	0.269603	0.269603	1
0.0602387	0.260916	0.260916	1
0.058281	0.252418	0.252418	1
0.0563975	0.244232	0.244232	1
0.0546097	0.236454	0.236454	1
0.0529298	0.229135	0.229135	1
0.0513605	0.22229	0.22229	1
0.0498985	0.215903	0.215903	1
0.0485366	0.209944	0.209944	1
0.0472661	0.204377	0.204377	1
0.0460782	0.199161	0.199161	1
0.0449646	0.194261	0.194261	1
0.0439175	0.189643	0.189643	1
0.0429304	0.185278	0.185278	1
0.0419973	0.181141	0.181141	1
0.0411131	0.177207	0.177207	1
0.0402735	0.173457	0.173457	1
0.0394746	0.169874	0.169874	1
0.0387132	0.166443	0.166443	1
0.0379865	0.163151	0.163151	1
0.037292	0.159986	0.159986	1
0.0366278	0.156937	0.156937	1
0.0359921	0.153996	0.153996	1
0.0353834	0.151154	0.151154	1
0.0348006	0.148405	0.148405	1
0.0342427	0.145741	0.145741	1
0.0337089	0.143157	0.143157	1
0.0331988	0.140647	0.140647	1
0.0327119	0.138208	0.138208	1
0.0322482	0.135834	0.135834	1
0.0318078	0.133522	0.133522	1
0.031391	0.131268	0.131268	1
0.0309982	0.129069	0.129069	1
0.0306304	0.126921	0.126921	1
0.0302886	0.124823	0.124823	1
0.0299741	0.122771	0.122771	1
0.0296886	0.120764	0.120764	1
0.0294341	0.118799	0.118799	1
0.0292132	0.116874	0.116874	1
0.0290287	0.114988	0.114988	1
0.0288843	0.113138	0.113138	1
0.0287841	0.111323	0.111323	1
0.028733	0.109541	0.109541	1
0.0287275	0.108769	0.108769	1
0.0287575	0.107033	0.107033	2
0.0288526	0.105328	0.105328	2
0.0290214	0.103652	0.103652	2
0.0292741	0.102004	0.102004	2
0.0296226	0.100383	0.100383	2
0.0300811	0.098789	0.098789	2
0.0306662	0.097219	0.097219	2
0.0313977	0.095674	0.095674	2
0.0322989	0.094153	0.094153	2
0.0333977	0.092654	0.092654	2
0.0347271	0.091178	0.091178	2
0.0363265	0.089723	0.089723	2
0.0382427	0.08829	0.08829	2
0.0405321	0.086877	0.086877	2
0.0432618	0.085484	0.085484	2
0.0465124	0.084111	0.084111	2
0.0503805	0.082758	0.082758	2
0.0549816	0.081425	0.081425	2
0.0604542	0.080111	0.080111	2
0.0669627	0.078818	0.078818	2
0.0747016	0.077545	0.077545	2
0.0838983	0.076296	0.076296	2
0.0948132	0.07507	0.07507	2
0.107737	0.073872	0.073872	2
0.12298	0.072704	0.072704	2
0.140851	0.071573	0.071573	2
0.161627	0.070484	0.070484	2
0.185513	0.069443	0.069443	2
0.2126	0.068458	0.068458	2
0.242842	0.067533	0.067533	2
0.276055	0.066674	0.066674	2
0.31195	0.06588	0.06588	2
0.350179	0.065151	0.065151	2
0.390382	0.064483	0.064483	2
0.43222	0.063872	0.063872	2
0.475395	0.063313	0.063313	2
0.519659	0.062801	0.062801	2
0.564806	0.062329	0.062329	2
0.610672	0.061895	0.061895	2
0.657125	0.061493	0.061493	2
0.704059	0.06112	0.06112	2
0.751393	0.060772	0.060772	2
0.799057	0.060448	0.060448	2
0.847	0.060144	0.060144	2
0.895176	0.059859	0.059859	2
0.943552	0.05959	0.05959	2
0.992097	0.059335	0.059335	2
1.04079	0.059095	0.059095	2
1.08961	0.058867	0.058867	2
1.13854	0.05865	0.05865	2
1.18757	0.058443	0.058443	2
1.23668	0.058246	0.058246	2
1.28586	0.058057	0.058057	2
1.33511	0.057877	0.057877	2
1.38442	0.057704	0.057704	2
1.43378	0.057538	0.057538	2
1.48319	0.057378	0.057378	2
1.53263	0.057224	0.057224	2
1.58212	0.057076	0.057076	2
1.63164	0.056933	0.056933	2
1.68119	0.056795	0.056795	2
1.73077	0.056662	0.056662	2
1.78038	0.056533	0.056533	2
1.83	0.056408	0.056408	2
1.87965	0.056286	0.056286	2
1.92932	0.056169	0.056169	2
1.97901	0.056054	0.056054	2
2.02872	0.055944	0.055944	2
0.385685	0.722856	0.722856	4
0.385685	0.723496	0.722215	3
0.385686	0.724777	0.720934	3
0.385693	0.727339	0.718373	3
0.385723	0.732464	0.71325	3
0.385847	0.742716	0.703009	3
0.386215	0.758741	0.687015	3
0.386795	0.774775	0.671037	3
0.38759	0.79082	0.655078	3
0.388601	0.806877	0.639144	3
0.389831	0.822951	0.623244	3
0.391284	0.839049	0.607385	3
0.392964	0.855175	0.591577	3
0.394874	0.871337	0.575832	3
0.397022	0.887542	0.560162	3
0.399411	0.903801	0.544577	3
0.40205	0.920121	0.529096	3
0.404945	0.936518	0.51373	3
0.408103	0.952999	0.498498	3
0.411534	0.969575	0.483421	3
0.415247	0.986258	0.468509	3
0.419251	1.00306	0.453788	3
0.423556	1.02	0.439277	3
0.428173	1.03709	0.424993	3
0.433112	1.05433	0.410959	3
0.438385	1.07174	0.397198	3
0.444004	1.08933	0.383725	3
0.449978	1.10712	0.370567	3
0.456321	1.12511	0.357736	3
0.463041	1.1433	0.345256	3
0.470149	1.16171	0.333145	3
0.477655	1.18034	0.321418	3
0.485568	1.1992	0.310088	3
0.493894	1.21828	0.299166	3
0.502639	1.23759	0.288664	3
0.511808	1.25712	0.27859	3
0.521404	1.27687	0.268946	3
0.531429	1.29685	0.259736	3
0.541881	1.31703	0.250958	3
0.552758	1.33742	0.242608	3
0.564057	1.358	0.234675	3
0.575772	1.37875	0.227155	3
0.587896	1.39969	0.220041	3
0.60042	1.42079	0.213313	3
0.613334	1.44204	0.206965	3
0.626627	1.46342	0.200974	3
0.640287	1.48494	0.195327	3
0.654303	1.50658	0.190008	3
0.66866	1.52831	0.185003	3
0.683345	1.55016	0.180296	3
0.698346	1.57209	0.175865	3
0.713648	1.59408	0.1717	3
0.72924	1.61617	0.167785	3
0.745108	1.63832	0.1641	3
0.761242	1.66051	0.160644	3
0.777632	1.68278	0.157395	3
0.79427	1.70507	0.154341	3
0.811151	1.72744	0.151481	3
0.828271	1.74983	0.148796	3
0.845631	1.77226	0.146284	3
0.863234	1.79476	0.143937	3
0.881091	1.81728	0.141748	3
0.899214	1.83986	0.13971	3
0.917624	1.86249	0.137816	3
0.936346	1.88516	0.136068	3
0.95541	1.90792	0.134457	3
0.974853	1.9307	0.132984	3
0.994713	1.95358	0.13164	3
1.01503	1.9765	0.130411	3
1.03584	1.99949	0.129303	3
1.05718	2.02253	0.128306	3
1.07907	2.0456	0.127417	3
1.10153	2.06873	0.12662	3
1.12458	2.09184	0.125912	3
1.14822	2.115	0.125291	3
1.17244	2.13809	0.124719	3
1.19725	2.16123	0.124224	3
1.22264	2.18426	0.12378	3
1.24858	2.20733	0.123385	3
1.27508	2.23026	0.123023	3
1.30212	2.2532	0.12271	3
1.32969	2.276	0.122429	3
1.35778	2.29877	0.122165	3
1.38637	2.32142	0.121935	3
1.41547	2.34398	0.121729	3
1.44504	2.36645	0.121534	3
1.4751	2.38876	0.121373	3
1.50561	2.41103	0.12121	3
1.53659	2.43313	0.121069	3
1.56801	2.45511	0.120937	3
1.59987	2.47699	0.120827	3
1.63216	2.49867	0.120711	3
1.66487	2.52031	0.120619	3
1.69799	2.54173	0.120523	3
1.73151	2.56303	0.120446	3
1.76542	2.58421	0.120365	3
1.79973	2.60519	0.120297	3
1.83441	2.62606	0.120235	3
1.86946	2.6467	0.120175	3
1.90487	2.66729	0.120129	3
1.94063	2.68766	0.12007	3
1.97674	2.70784	0.120032	3
2.01318	2.72793	0.119986	3
