# Supplementary material for: Transcriptional rewiring of an evolutionarily conserved circadian clock
Source: EMBO J. 2024 Apr 16;43(10):5. doi: 10.1038/s44318-024-00088-3 (PMC11099105; doi:10.1038/s44318-024-00088-3)
Supplement: Supplementary file 9 — Source data Fig. 5 [file 44318_2024_88_MOESM9_ESM.zip › Figure 5/Figure 5C/Figure5C_luminiscense.xlsx]

## Sheet: Readme
Luciferase activity in constant darkness for the WT and HO-10 clock after24 hours in LL.
Raw data using cbox-luc reporter

## Sheet: Figure 5C
	Luminiscense (A.U.)
Time (h)	WT			WT, ∆vvd			HO-10			HO-10, ∆vvd
0	66	85	338	595	986	898	4404	4881	3648	4589	8058	6026
0.333333	76	90	335	611	923	834	4324	4633	3328	4883	7285	6548
0.666667	78	92	331	643	874	795	4283	4507	3149	4943	6935	6641
1	75	93	324	650	829	744	4202	4334	2945	4841	6460	6420
1.33333	76	92	310	646	791	713	4181	4176	2758	4888	5986	6385
1.66667	74	92	302	654	756	679	4174	4003	2593	4927	5507	6317
2	75	95	297	670	741	658	4251	3906	2512	5085	5238	6390
2.33333	77	98	289	692	716	641	4267	3804	2432	5317	5019	6537
2.66667	76	99	281	696	696	616	4258	3657	2352	5350	4864	6550
3	79	104	275	701	679	595	4285	3511	2269	5578	4653	6656
3.33333	78	109	265	702	659	578	4276	3371	2202	5693	4477	6669
3.66667	79	109	256	692	637	549	4210	3201	2120	5715	4338	6707
4	82	114	246	679	589	520	4116	3036	2044	5796	4149	6633
4.33333	81	118	235	662	567	496	4075	2884	1990	5799	4006	6655
4.66667	81	119	223	643	548	465	3968	2729	1924	5713	3834	6507
5	82	122	213	616	530	433	3871	2569	1860	5668	3662	6473
5.33333	84	126	206	595	513	402	3815	2444	1813	5607	3519	6372
5.66667	86	129	197	573	492	375	3746	2350	1762	5494	3359	6312
6	92	135	189	544	468	346	3654	2248	1723	5356	3182	6166
6.33333	90	139	182	518	447	321	3611	2137	1704	5217	3049	6072
6.66667	96	146	176	499	425	297	3602	2071	1663	5158	2896	6014
7	97	150	167	476	403	276	3500	2013	1635	5083	2776	5900
7.33333	102	152	162	452	379	256	3483	1946	1610	5027	2659	5776
7.66667	108	159	162	434	360	243	3472	1902	1596	5005	2536	5802
8	114	167	157	418	343	229	3452	1875	1586	4966	2415	5781
8.33333	122	174	155	397	322	218	3424	1817	1553	4879	2327	5751
8.66667	132	185	156	382	302	209	3434	1808	1541	4953	2229	5733
9	144	196	163	372	288	204	3411	1799	1524	5042	2150	5824
9.33333	157	205	173	355	264	198	3343	1779	1508	5068	2083	5845
9.66667	171	215	184	337	248	194	3239	1758	1490	5169	2019	5858
10	191	232	204	329	238	192	3198	1758	1499	5279	2000	5860
10.3333	211	244	224	315	227	189	3140	1738	1496	5408	1960	5827
10.6667	233	258	244	302	212	190	3024	1708	1494	5437	1935	5761
11	264	282	274	294	202	191	2953	1706	1432	5531	1929	5721
11.3333	299	309	311	288	202	195	2859	1724	1442	5621	1950	5644
11.6667	328	337	348	275	198	197	2764	1707	1459	5590	1955	5469
12	372	364	392	268	200	202	2651	1704	1461	5548	2017	5370
12.3333	423	410	454	264	204	208	2566	1721	1476	5472	2070	5190
12.6667	473	452	498	256	208	217	2481	1725	1468	5392	2144	4995
13	528	496	552	251	219	221	2358	1706	1447	5292	2234	4839
13.3333	606	557	620	251	235	229	2307	1704	1448	5235	2329	4657
13.6667	684	618	685	253	253	240	2243	1716	1438	5144	2449	4571
14	745	670	736	253	277	246	2159	1688	1423	4986	2551	4413
14.3333	826	732	787	262	307	258	2099	1681	1430	4909	2684	4353
14.6667	918	788	844	276	347	276	2041	1676	1441	4863	2796	4283
15	966	828	875	298	390	300	1988	1649	1439	4782	2903	4182
15.3333	1025	872	906	325	444	339	1952	1620	1451	4683	3027	4172
15.6667	1084	911	938	370	500	390	1927	1608	1470	4673	3155	4125
16	1109	930	948	413	556	459	1895	1595	1482	4617	3274	4051
16.3333	1098	916	934	478	610	536	1859	1564	1465	4532	3373	4024
16.6667	1100	916	958	547	668	629	1836	1526	1473	4466	3468	3992
17	1075	903	936	634	722	745	1817	1511	1483	4408	3554	3926
17.3333	1029	868	914	723	774	857	1791	1476	1476	4302	3600	3862
17.6667	976	823	888	807	816	980	1759	1440	1464	4194	3636	3790
18	922	775	868	906	863	1108	1756	1425	1456	4131	3690	3725
18.3333	865	734	838	995	915	1224	1729	1420	1442	4025	3689	3640
18.6667	791	668	790	1072	964	1328	1695	1382	1414	3893	3655	3542
19	733	616	748	1130	1001	1404	1657	1357	1390	3760	3613	3461
19.3333	683	572	713	1188	1039	1456	1664	1355	1380	3671	3568	3365
19.6667	632	524	653	1213	1085	1484	1637	1363	1360	3552	3478	3275
20	581	475	604	1212	1095	1466	1607	1346	1329	3409	3400	3154
20.3333	537	436	566	1199	1109	1443	1589	1349	1301	3305	3298	3059
20.6667	505	409	533	1177	1116	1403	1574	1362	1289	3216	3222	2967
21	469	379	493	1116	1091	1314	1548	1361	1262	3091	3119	2867
21.3333	432	345	453	1051	1049	1223	1517	1361	1228	2966	2995	2774
21.6667	406	328	426	982	1010	1135	1515	1360	1215	2856	2884	2673
22	385	307	399	920	965	1032	1514	1367	1204	2782	2783	2621
22.3333	356	285	372	831	893	925	1490	1356	1182	2689	2684	2518
22.6667	334	265	348	758	826	835	1481	1339	1172	2577	2598	2448
23	320	257	329	696	770	755	1478	1345	1169	2522	2534	2412
23.3333	303	239	311	634	701	674	1440	1330	1161	2427	2448	2348
23.6667	283	223	290	575	641	605	1431	1296	1154	2320	2373	2284
24	272	214	278	526	595	553	1446	1288	1157	2279	2317	2243
24.3333	262	205	268	489	543	507	1463	1289	1165	2218	2270	2203
24.6667	249	195	254	447	496	466	1443	1266	1167	2150	2195	2139
25	241	187	245	417	457	428	1431	1249	1174	2111	2159	2103
25.3333	237	184	238	391	426	397	1434	1244	1195	2064	2123	2069
25.6667	228	175	230	367	393	368	1414	1235	1201	2022	2081	2019
26	220	167	218	343	365	343	1398	1206	1214	1992	2032	1997
26.3333	216	165	215	326	341	321	1395	1206	1225	1961	1995	1986
26.6667	214	162	210	310	323	303	1389	1203	1245	1938	1965	1955
27	209	156	200	295	301	286	1360	1195	1249	1899	1935	1932
27.3333	211	155	202	285	289	277	1358	1194	1265	1875	1915	1915
27.6667	213	154	201	273	280	263	1352	1198	1280	1869	1896	1895
28	209	152	197	267	268	250	1328	1182	1264	1834	1888	1863
28.3333	211	152	197	254	257	242	1314	1184	1269	1812	1884	1849
28.6667	216	154	200	249	249	234	1303	1189	1282	1810	1876	1851
29	216	151	198	241	236	226	1276	1176	1266	1766	1851	1827
29.3333	221	152	203	235	226	220	1256	1184	1267	1746	1837	1814
29.6667	229	158	210	232	223	217	1255	1189	1260	1746	1838	1818
30	233	159	215	227	216	214	1238	1185	1246	1729	1822	1805
30.3333	239	163	225	223	209	211	1222	1180	1233	1704	1812	1803
30.6667	250	170	238	221	204	210	1205	1201	1224	1706	1812	1803
31	263	179	253	218	199	212	1193	1205	1214	1697	1792	1798
31.3333	270	184	268	216	196	214	1189	1203	1199	1682	1796	1794
31.6667	289	198	290	219	197	221	1197	1220	1186	1686	1805	1811
32	307	211	316	219	195	226	1206	1229	1177	1697	1808	1815
32.3333	320	220	368	218	195	232	1182	1222	1154	1681	1807	1824
32.6667	353	236	372	221	199	240	1192	1235	1144	1691	1823	1842
33	376	253	407	228	206	252	1195	1244	1139	1695	1838	1850
33.3333	399	270	434	232	213	266	1173	1228	1123	1700	1862	1863
33.6667	440	291	473	244	222	283	1179	1234	1121	1706	1891	1894
34	482	313	510	254	234	300	1176	1230	1117	1726	1960	1909
34.3333	519	337	544	267	249	319	1172	1222	1120	1714	1977	1925
34.6667	556	353	576	283	264	342	1156	1209	1107	1709	2020	1948
35	606	380	625	304	280	366	1155	1207	1117	1724	2068	1959
35.3333	647	406	668	326	302	395	1154	1206	1109	1733	2125	1969
35.6667	678	421	700	351	324	422	1137	1190	1095	1732	2165	1987
36	709	441	744	382	346	452	1122	1179	1089	1724	2196	1997
36.3333	747	460	788	426	374	490	1129	1163	1093	1736	2226	2012
36.6667	758	472	833	464	407	531	1123	1156	1090	1730	2251	2020
37	763	475	844	513	433	577	1112	1135	1077	1735	2278	2027
37.3333	768	488	880	567	470	629	1120	1128	1082	1736	2299	2019
37.6667	765	495	898	633	511	682	1117	1122	1083	1741	2321	2029
38	749	487	898	689	553	734	1107	1099	1077	1732	2330	2025
38.3333	721	477	885	742	588	787	1104	1077	1062	1718	2342	2031
38.6667	705	474	879	804	632	830	1114	1068	1060	1730	2339	1998
39	675	465	865	861	672	883	1118	1061	1052	1722	2329	2007
39.3333	637	448	832	907	701	915	1112	1040	1043	1716	2307	1985
39.6667	596	422	790	940	730	936	1137	1021	1023	1695	2298	1959
40	561	406	756	979	752	957	1109	1016	1013	1684	2275	1959
40.3333	528	386	710	1004	769	955	1118	1006	1005	1680	2247	1963
40.6667	488	361	667	1009	771	955	1114	989	985	1664	2247	1941
41	446	336	612	1005	762	919	1110	975	967	1642	2167	1909
41.3333	416	316	573	996	756	891	1122	964	953	1636	2128	1897
41.6667	390	300	531	975	734	850	1121	958	941	1624	2091	1870
42	363	280	491	944	713	807	1116	951	931	1611	2048	1836
42.3333	335	258	446	895	678	752	1103	937	907	1580	1983	1810
42.6667	317	243	416	853	636	693	1111	931	901	1554	1940	1794
43	298	230	390	810	599	650	1121	926	896	1547	1892	1764
43.3333	280	216	358	755	554	597	1116	926	880	1526	1837	1730
43.6667	263	199	330	697	507	543	1107	908	865	1483	1779	1702
44	252	192	307	646	466	504	1110	901	853	1471	1740	1668
44.3333	244	184	289	601	434	458	1115	906	854	1453	1703	1636
44.6667	234	175	274	554	397	425	1104	903	844	1429	1648	1603
45	223	166	253	509	366	387	1091	885	837	1406	1602	1575
45.3333	219	159	240	474	336	360	1087	886	839	1395	1559	1554
45.6667	215	157	232	441	310	335	1083	888	835	1374	1528	1515
46	210	150	217	406	286	312	1067	876	832	1358	1479	1489
46.3333	205	144	205	376	265	290	1058	870	824	1320	1445	1455
46.6667	205	143	197	354	247	275	1056	874	825	1304	1406	1430
47	205	141	191	335	234	258	1049	871	822	1285	1386	1400
47.3333	203	138	182	316	218	247	1030	857	814	1264	1349	1377
47.6667	215	136	178	295	205	233	1018	858	810	1256	1326	1353
48	206	136	176	283	197	224	1014	860	815	1238	1315	1331
48.3333	209	134	175	268	187	216	999	859	806	1224	1284	1305
48.6667	214	134	172	257	178	207	988	851	801	1197	1271	1291
49	222	137	173	249	173	200	985	852	803	1191	1243	1276
49.3333	230	137	175	244	166	194	977	852	801	1186	1226	1260
49.6667	236	138	177	233	160	190	961	846	789	1171	1211	1258
50	246	142	183	231	158	187	958	846	788	1168	1200	1252
50.3333	258	147	192	229	155	183	949	850	785	1159	1208	1251
50.6667	263	149	197	224	152	185	937	842	769	1140	1172	1244
51	284	155	209	222	153	184	933	847	768	1142	1168	1256
51.3333	291	162	224	223	151	184	923	851	768	1136	1174	1253
51.6667	301	169	242	221	151	188	897	847	757	1130	1176	1263
52	317	178	262	225	154	190	901	849	753	1125	1168	1275
52.3333	332	188	284	228	157	195	892	851	747	1113	1164	1302
52.6667	344	196	307	231	160	200	877	842	736	1102	1171	1252
53	368	210	337	239	164	209	880	850	737	1092	1176	1271
53.3333	380	224	366	245	174	220	882	847	733	1086	1184	1292
53.6667	394	237	396	253	177	229	871	839	725	1074	1191	1311
54	420	254	430	269	187	244	872	845	726	1074	1194	1329
54.3333	435	265	462	286	199	263	858	841	719	1064	1207	1330
54.6667	451	282	493	304	211	280	854	830	711	1052	1210	1344
55	475	299	530	323	226	299	857	832	717	1055	1229	1355
55.3333	490	313	561	344	243	321	848	820	709	1044	1226	1362
55.6667	509	330	592	370	259	345	849	817	706	1047	1239	1372
56	531	343	625	394	279	374	847	811	708	1037	1247	1378
56.3333	537	352	644	417	300	399	835	796	693	1038	1252	1380
56.6667	556	365	675	448	321	401	840	792	693	1042	1271	1382
57	576	375	700	482	346	440	834	791	692	1051	1278	1381
57.3333	583	374	717	506	369	472	821	774	681	1052	1284	1384
57.6667	593	383	734	540	394	505	821	771	680	1060	1301	1377
58	608	389	748	572	421	542	821	770	680	1070	1307	1380
58.3333	601	382	741	598	446	574	809	748	671	1071	1316	1386
58.6667	604	381	740	635	472	603	810	749	665	1086	1334	1379
59	604	379	737	663	497	634	807	743	662	1096	1347	1385
59.3333	592	363	717	684	518	636	804	729	656	1088	1353	1380
59.6667	582	362	703	711	540	668	803	724	653	1101	1369	1383
60	574	356	681	734	555	689	808	722	658	1113	1376	1385
60.3333	551	341	652	746	569	700	802	712	651	1110	1379	1383
60.6667	527	329	620	754	575	716	807	703	642	1112	1381	1381
61	513	321	592	764	582	706	812	698	644	1116	1382	1380
61.3333	486	304	559	760	578	703	812	691	638	1107	1376	1376
61.6667	468	291	521	751	567	681	808	684	629	1106	1366	1379
62	444	278	489	742	562	665	819	678	629	1108	1355	1376
62.3333	422	266	459	726	544	634	815	674	626	1107	1345	1373
62.6667	397	249	424	700	524	601	815	662	616	1097	1325	1368
63	381	238	395	674	498	569	821	657	615	1094	1322	1365
63.3333	365	229	376	654	473	534	829	659	613	1093	1301	1366
63.6667	344	217	342	619	446	497	821	649	606	1081	1281	1360
64	333	207	325	593	422	462	827	645	605	1079	1255	1350
64.3333	322	197	303	559	392	430	836	643	603	1075	1246	1356
64.6667	304	186	284	527	362	395	826	631	596	1058	1215	1341
65	294	178	268	499	340	368	832	629	592	1044	1188	1333
65.3333	286	172	252	467	312	340	843	629	590	1045	1168	1315
65.6667	275	167	240	440	292	318	839	624	590	1034	1140	1310
66	264	158	224	410	271	297	837	619	586	1026	1116	1288
66.3333	260	158	218	386	253	280	845	622	582	1018	1088	1273
66.6667	255	155	209	363	238	263	850	625	582	1011	1067	1256
67	244	149	197	341	223	246	840	618	577	993	1043	1244
67.3333	238	148	191	319	209	238	838	615	578	990	1022	1228
67.6667	235	150	187	302	199	225	840	617	577	977	998	1221
68	229	149	183	287	190	218	841	621	574	968	973	1195
68.3333	223	147	178	268	179	208	828	614	572	958	950	1188
68.6667	224	151	177	259	176	202	832	617	574	945	918	1168
69	223	153	178	247	167	193	830	621	571	951	907	1148
69.3333	219	153	175	236	162	190	813	618	566	927	887	1131
69.6667	220	157	179	227	158	184	813	618	566	920	869	1121
70	225	164	180	221	155	179	814	623	567	923	851	1107
70.3333	228	166	183	213	151	175	806	614	561	902	833	1093
70.6667	238	172	188	208	149	171	803	621	564	901	819	1090
71	242	175	194	206	145	169	795	619	560	893	807	1065
71.3333	252	182	202	203	147	170	789	620	556	887	796	1061
71.6667	262	188	214	201	147	168	780	624	557	878	786	1050
72	273	193	224	201	148	170	772	625	554	876	773	1039
72.3333	291	205	242	206	150	172	777	628	557	876	775	1034
72.6667	297	210	255	208	152	174	764	625	551	878	764	1027
73	317	219	277	212	155	181	766	633	554	874	764	1022
73.3333	328	227	295	218	159	184	752	624	548	869	757	1015
73.6667	351	236	319	230	165	191	754	628	550	880	757	1019
74	362	248	345	235	173	198	745	631	547	874	754	1016
74.3333	385	259	373	249	180	207	740	633	549	887	758	1013
74.6667	398	269	396	261	189	216	732	626	548	893	759	1012
75	410	279	427	276	200	228	734	628	551	899	766	1016
75.3333	429	289	450	295	212	240	730	627	546	907	765	1016
75.6667	441	296	476	312	226	255	727	624	548	918	776	1020
76	457	304	503	329	238	270	727	622	546	932	778	1017
76.3333	467	312	524	348	254	288	723	617	542	933	792	1025
76.6667	481	321	546	371	271	305	723	618	545	950	798	1025
77	485	323	558	390	285	320	715	611	539	952	810	1031
77.3333	493	324	571	413	303	344	712	608	538	959	819	1040
77.6667	501	329	590	436	323	360	714	612	540	968	829	1045
78	499	327	593	453	336	376	701	603	533	972	842	1050
78.3333	508	329	605	479	356	398	706	602	536	993	851	1059
78.6667	508	328	606	497	372	414	701	598	530	993	863	1057
79	503	323	598	515	386	434	694	590	527	1000	875	1072
79.3333	505	323	601	533	401	450	694	589	531	1012	883	1071
79.6667	495	316	587	544	414	459	688	581	527	1016	899	1074
80	489	311	575	554	420	469	684	576	523	1017	913	1074
80.3333	483	309	562	567	436	478	688	574	528	1027	925	1083
80.6667	468	295	539	562	441	482	679	563	517	1022	934	1087
81	461	288	525	569	446	484	685	560	518	1026	942	1089
81.3333	446	283	506	570	446	484	680	560	516	1029	951	1095
81.6667	425	266	476	565	442	476	677	550	511	1021	965	1092
82	417	262	459	560	437	472	680	546	511	1028	972	1101
82.3333	397	252	432	549	430	459	679	542	509	1021	976	1097
82.6667	380	239	406	532	419	444	676	536	506	1016	974	1091
83	369	235	390	523	407	429	685	535	502	1018	980	1096
83.3333	349	222	361	500	394	410	681	529	501	1007	977	1093
83.6667	334	215	340	483	380	390	683	525	496	1001	983	1093
84	322	209	322	465	362	369	687	521	497	1003	983	1090
84.3333	305	201	302	443	344	346	683	516	491	987	973	1091
84.6667	295	191	287	419	327	326	686	512	488	986	970	1086
85	285	187	273	401	310	310	692	508	490	981	963	1091
85.3333	270	180	256	379	288	288	684	503	483	969	954	1082
85.6667	264	176	246	361	274	276	692	502	484	968	943	1082
86	257	172	236	341	258	259	691	498	486	959	937	1079
86.3333	246	167	225	323	242	244	688	494	479	951	917	1074
86.6667	244	167	217	307	230	234	695	497	479	951	909	1067
87	238	162	209	292	217	220	697	492	476	940	896	1071
87.3333	233	159	203	276	204	210	694	490	470	931	879	1061
87.6667	232	162	199	266	196	199	700	488	474	926	866	1060
88	231	156	196	251	185	191	704	487	472	918	848	1052
88.3333	225	153	193	240	178	181	699	484	470	903	827	1042
88.6667	229	154	192	231	172	176	704	487	471	899	808	1042
89	229	154	190	220	166	171	701	482	468	885	795	1031
89.3333	228	154	190	213	161	163	702	480	468	881	776	1027
89.6667	231	157	192	208	157	160	710	484	469	876	761	1017
90	230	156	191	200	155	153	702	479	465	860	744	1012
90.3333	234	160	196	196	152	150	705	481	468	851	729	1004
90.6667	241	163	202	192	149	148	709	483	468	849	713	995
91	239	162	202	189	148	144	702	476	467	831	696	986
91.3333	245	165	210	189	147	142	705	478	465	827	683	981
91.6667	252	169	217	187	149	140	706	481	468	820	667	973
92	255	171	222	187	149	139	700	479	465	810	649	968
92.3333	263	176	233	189	151	139	702	486	468	808	640	956
92.6667	268	180	242	194	151	138	698	485	467	802	623	948
93	273	182	255	197	154	141	690	484	467	795	615	941
93.3333	283	187	270	203	158	145	693	494	467	797	605	937
93.6667	285	190	282	208	159	148	683	492	462	787	592	923
94	295	193	300	219	166	154	688	499	463	789	582	923
94.3333	295	196	313	226	168	160	675	497	465	782	575	919
94.6667	303	200	332	240	176	167	675	503	463	781	566	913
95	307	203	348	250	185	174	668	502	463	780	562	910
95.3333	314	212	365	266	194	185	668	507	464	781	557	905
95.6667	316	205	381	279	202	194	664	506	460	780	551	902
96	317	209	398	293	211	205	661	509	459	783	551	899
