# Supplementary material for: Transcriptional rewiring of an evolutionarily conserved circadian clock
Source: EMBO J. 2024 Apr 16;43(10):5. doi: 10.1038/s44318-024-00088-3 (PMC11099105; doi:10.1038/s44318-024-00088-3)
Supplement: Supplementary file 9 — Source data Fig. 5 [file 44318_2024_88_MOESM9_ESM.zip › Figure 5/Figure 5D/Fig5D.xlsx]

## Sheet: Readme
Source data for the time series of the c-box::luc (in a.u.) for the csp-1ko strain after transition to DD following 4:20h LD and 12:12h LD entrainment

## Sheet: 5D. Numerical data
Time	12:12h LD	4:20h LD
0	0.0307201	0.936943
0.01	0.0305669	0.933368
0.02	0.0304144	0.929777
0.03	0.0302628	0.926171
0.04	0.0301118	0.92255
0.05	0.0299616	0.918916
0.06	0.0298122	0.915268
0.07	0.0296635	0.911609
0.08	0.0295156	0.907938
0.09	0.0293684	0.904256
0.1	0.0292219	0.900564
0.11	0.0290761	0.896863
0.12	0.0289311	0.893153
0.13	0.0287868	0.889435
0.14	0.0286432	0.88571
0.15	0.0285004	0.881978
0.16	0.0283582	0.87824
0.17	0.0282168	0.874497
0.18	0.0280761	0.87075
0.19	0.027936	0.866998
0.2	0.0277967	0.863243
0.21	0.0276581	0.859485
0.22	0.0275201	0.855725
0.23	0.0273829	0.851964
0.24	0.0272463	0.848201
0.25	0.0271104	0.844439
0.26	0.0269752	0.840676
0.27	0.0268407	0.836914
0.28	0.0267068	0.833153
0.29	0.0265736	0.829395
0.3	0.026441	0.825638
0.31	0.0263092	0.821885
0.32	0.026178	0.818134
0.33	0.0260474	0.814388
0.34	0.0259175	0.810646
0.35	0.0257882	0.806908
0.36	0.0256596	0.803176
0.37	0.0255316	0.799449
0.38	0.0254043	0.795729
0.39	0.0252776	0.792015
0.4	0.0251515	0.788307
0.41	0.0250261	0.784607
0.42	0.0249012	0.780915
0.43	0.024777	0.77723
0.44	0.0246535	0.773554
0.45	0.0245305	0.769887
0.46	0.0244082	0.766229
0.47	0.0242864	0.762579
0.48	0.0241653	0.75894
0.49	0.0240448	0.755311
0.5	0.0239248	0.751691
0.51	0.0238055	0.748082
0.52	0.0236868	0.744484
0.53	0.0235687	0.740897
0.54	0.0234511	0.737321
0.55	0.0233341	0.733757
0.56	0.0232178	0.730204
0.57	0.023102	0.726663
0.58	0.0229867	0.723135
0.59	0.0228721	0.719618
0.6	0.022758	0.716114
0.61	0.0226445	0.712623
0.62	0.0225316	0.709145
0.63	0.0224192	0.705679
0.64	0.0223074	0.702227
0.65	0.0221961	0.698788
0.66	0.0220854	0.695362
0.67	0.0219753	0.69195
0.68	0.0218657	0.688551
0.69	0.0217566	0.685166
0.7	0.0216481	0.681795
0.71	0.0215401	0.678438
0.72	0.0214327	0.675094
0.73	0.0213258	0.671765
0.74	0.0212194	0.66845
0.75	0.0211136	0.665149
0.76	0.0210083	0.661863
0.77	0.0209035	0.658591
0.78	0.0207993	0.655333
0.79	0.0206955	0.652089
0.8	0.0205923	0.64886
0.81	0.0204896	0.645646
0.82	0.0203874	0.642446
0.83	0.0202857	0.63926
0.84	0.0201846	0.636089
0.85	0.0200839	0.632933
0.86	0.0199837	0.629791
0.87	0.019884	0.626664
0.88	0.0197849	0.623551
0.89	0.0196862	0.620453
0.9	0.019588	0.617369
0.91	0.0194903	0.6143
0.92	0.0193931	0.611245
0.93	0.0192964	0.608205
0.94	0.0192001	0.60518
0.95	0.0191044	0.602168
0.96	0.0190091	0.599172
0.97	0.0189143	0.596189
0.98	0.01882	0.593221
0.99	0.0187261	0.590268
1	0.0186327	0.587328
1.01	0.0185398	0.584403
1.02	0.0184473	0.581492
1.03	0.0183553	0.578595
1.04	0.0182637	0.575713
1.05	0.0181726	0.572844
1.06	0.018082	0.56999
1.07	0.0179918	0.567149
1.08	0.0179021	0.564323
1.09	0.0178128	0.56151
1.1	0.017724	0.558711
1.11	0.0176356	0.555926
1.12	0.0175476	0.553155
1.13	0.0174601	0.550398
1.14	0.017373	0.547654
1.15	0.0172864	0.544923
1.16	0.0172001	0.542206
1.17	0.0171144	0.539503
1.18	0.017029	0.536813
1.19	0.0169441	0.534136
1.2	0.0168596	0.531473
1.21	0.0167755	0.528822
1.22	0.0166918	0.526185
1.23	0.0166085	0.523561
1.24	0.0165257	0.52095
1.25	0.0164433	0.518353
1.26	0.0163613	0.515768
1.27	0.0162797	0.513195
1.28	0.0161985	0.510636
1.29	0.0161177	0.508089
1.3	0.0160373	0.505556
1.31	0.0159573	0.503034
1.32	0.0158777	0.500525
1.33	0.0157985	0.498029
1.34	0.0157197	0.495545
1.35	0.0156413	0.493074
1.36	0.0155633	0.490615
1.37	0.0154857	0.488168
1.38	0.0154085	0.485733
1.39	0.0153316	0.483311
1.4	0.0152552	0.4809
1.41	0.0151791	0.478502
1.42	0.0151034	0.476115
1.43	0.015028	0.473741
1.44	0.0149531	0.471378
1.45	0.0148785	0.469027
1.46	0.0148043	0.466688
1.47	0.0147305	0.46436
1.48	0.014657	0.462044
1.49	0.0145839	0.459739
1.5	0.0145112	0.457447
1.51	0.0144388	0.455165
1.52	0.0143668	0.452895
1.53	0.0142951	0.450636
1.54	0.0142238	0.448389
1.55	0.0141529	0.446152
1.56	0.0140823	0.443927
1.57	0.014012	0.441713
1.58	0.0139422	0.43951
1.59	0.0138726	0.437318
1.6	0.0138034	0.435137
1.61	0.0137346	0.432966
1.62	0.0136661	0.430807
1.63	0.0135979	0.428658
1.64	0.0135301	0.42652
1.65	0.0134626	0.424393
1.66	0.0133955	0.422276
1.67	0.0133287	0.42017
1.68	0.0132622	0.418075
1.69	0.0131961	0.41599
1.7	0.0131302	0.413915
1.71	0.0130647	0.41185
1.72	0.0129996	0.409796
1.73	0.0129348	0.407752
1.74	0.0128702	0.405719
1.75	0.012806	0.403695
1.76	0.0127422	0.401682
1.77	0.0126786	0.399678
1.78	0.0126154	0.397685
1.79	0.0125525	0.395701
1.8	0.0124899	0.393728
1.81	0.0124276	0.391764
1.82	0.0123656	0.38981
1.83	0.0123039	0.387866
1.84	0.0122426	0.385932
1.85	0.0121815	0.384007
1.86	0.0121207	0.382091
1.87	0.0120603	0.380186
1.88	0.0120001	0.37829
1.89	0.0119403	0.376403
1.9	0.0118807	0.374526
1.91	0.0118215	0.372658
1.92	0.0117625	0.370799
1.93	0.0117038	0.36895
1.94	0.0116455	0.367109
1.95	0.0115874	0.365279
1.96	0.0115296	0.363457
1.97	0.0114721	0.361644
1.98	0.0114149	0.35984
1.99	0.0113579	0.358046
2	0.0113013	0.35626
2.01	0.0112449	0.354483
2.02	0.0111888	0.352715
2.03	0.011133	0.350956
2.04	0.0110775	0.349205
2.05	0.0110223	0.347464
2.06	0.0109673	0.345731
2.07	0.0109126	0.344006
2.08	0.0108582	0.342291
2.09	0.010804	0.340583
2.1	0.0107501	0.338885
2.11	0.0106965	0.337195
2.12	0.0106432	0.335513
2.13	0.0105901	0.333839
2.14	0.0105373	0.332174
2.15	0.0104847	0.330518
2.16	0.0104324	0.328869
2.17	0.0103804	0.327229
2.18	0.0103286	0.325597
2.19	0.0102771	0.323973
2.2	0.0102258	0.322357
2.21	0.0101748	0.320749
2.22	0.0101241	0.31915
2.23	0.0100736	0.317558
2.24	0.0100234	0.315974
2.25	0.00997336	0.314398
2.26	0.00992362	0.31283
2.27	0.00987412	0.31127
2.28	0.00982488	0.309717
2.29	0.00977588	0.308173
2.3	0.00972712	0.306636
2.31	0.0096786	0.305106
2.32	0.00963033	0.303585
2.33	0.0095823	0.30207
2.34	0.00953451	0.300564
2.35	0.00948695	0.299065
2.36	0.00943964	0.297573
2.37	0.00939256	0.296089
2.38	0.00934571	0.294612
2.39	0.0092991	0.293143
2.4	0.00925272	0.291681
2.41	0.00920657	0.290226
2.42	0.00916065	0.288779
2.43	0.00911497	0.287338
2.44	0.0090695	0.285905
2.45	0.00902427	0.284479
2.46	0.00897926	0.28306
2.47	0.00893448	0.281649
2.48	0.00888992	0.280244
2.49	0.00884558	0.278846
2.5	0.00880146	0.277455
2.51	0.00875756	0.276072
2.52	0.00871388	0.274695
2.53	0.00867042	0.273325
2.54	0.00862718	0.271961
2.55	0.00858415	0.270605
2.56	0.00854134	0.269255
2.57	0.00849874	0.267912
2.58	0.00845635	0.266576
2.59	0.00841417	0.265247
2.6	0.00837221	0.263924
2.61	0.00833045	0.262607
2.62	0.0082889	0.261298
2.63	0.00824756	0.259994
2.64	0.00820643	0.258698
2.65	0.0081655	0.257407
2.66	0.00812477	0.256124
2.67	0.00808425	0.254846
2.68	0.00804393	0.253575
2.69	0.00800381	0.25231
2.7	0.00796389	0.251052
2.71	0.00792417	0.2498
2.72	0.00788465	0.248554
2.73	0.00784532	0.247314
2.74	0.00780619	0.246081
2.75	0.00776726	0.244854
2.76	0.00772852	0.243632
2.77	0.00768998	0.242417
2.78	0.00765162	0.241208
2.79	0.00761346	0.240005
2.8	0.00757549	0.238808
2.81	0.0075377	0.237617
2.82	0.00750011	0.236432
2.83	0.0074627	0.235253
2.84	0.00742548	0.234079
2.85	0.00738845	0.232912
2.86	0.0073516	0.23175
2.87	0.00731493	0.230594
2.88	0.00727845	0.229444
2.89	0.00724215	0.2283
2.9	0.00720603	0.227161
2.91	0.00717009	0.226028
2.92	0.00713432	0.224901
2.93	0.00709874	0.223779
2.94	0.00706334	0.222663
2.95	0.00702811	0.221553
2.96	0.00699306	0.220448
2.97	0.00695818	0.219348
2.98	0.00692347	0.218254
2.99	0.00688894	0.217166
3	0.00685458	0.216082
3.01	0.0068204	0.215005
3.02	0.00678638	0.213932
3.03	0.00675253	0.212865
3.04	0.00671885	0.211804
3.05	0.00668534	0.210747
3.06	0.006652	0.209696
3.07	0.00661882	0.20865
3.08	0.00658581	0.20761
3.09	0.00655296	0.206574
3.1	0.00652028	0.205544
3.11	0.00648776	0.204519
3.12	0.0064554	0.203499
3.13	0.00642321	0.202484
3.14	0.00639117	0.201474
3.15	0.0063593	0.200469
3.16	0.00632758	0.199469
3.17	0.00629602	0.198474
3.18	0.00626462	0.197485
3.19	0.00623337	0.1965
3.2	0.00620228	0.195519
3.21	0.00617135	0.194544
3.22	0.00614057	0.193574
3.23	0.00610994	0.192609
3.24	0.00607947	0.191648
3.25	0.00604915	0.190692
3.26	0.00601898	0.189741
3.27	0.00598896	0.188795
3.28	0.00595909	0.187853
3.29	0.00592937	0.186916
3.3	0.0058998	0.185984
3.31	0.00587037	0.185056
3.32	0.00584109	0.184133
3.33	0.00581196	0.183215
3.34	0.00578297	0.182301
3.35	0.00575413	0.181392
3.36	0.00572543	0.180487
3.37	0.00569687	0.179587
3.38	0.00566846	0.178691
3.39	0.00564019	0.1778
3.4	0.00561206	0.176913
3.41	0.00558407	0.176031
3.42	0.00555622	0.175153
3.43	0.00552851	0.174279
3.44	0.00550093	0.17341
3.45	0.0054735	0.172545
3.46	0.0054462	0.171685
3.47	0.00541903	0.170828
3.48	0.00539201	0.169976
3.49	0.00536511	0.169129
3.5	0.00533836	0.168285
3.51	0.00531173	0.167446
3.52	0.00528524	0.166611
3.53	0.00525888	0.16578
3.54	0.00523265	0.164953
3.55	0.00520655	0.16413
3.56	0.00518058	0.163312
3.57	0.00515474	0.162497
3.58	0.00512904	0.161687
3.59	0.00510345	0.16088
3.6	0.005078	0.160078
3.61	0.00505267	0.159279
3.62	0.00502747	0.158485
3.63	0.0050024	0.157695
3.64	0.00497745	0.156908
3.65	0.00495262	0.156125
3.66	0.00492792	0.155347
3.67	0.00490334	0.154572
3.68	0.00487889	0.153801
3.69	0.00485456	0.153034
3.7	0.00483034	0.152271
3.71	0.00480625	0.151511
3.72	0.00478228	0.150756
3.73	0.00475843	0.150004
3.74	0.0047347	0.149256
3.75	0.00471108	0.148511
3.76	0.00468759	0.14777
3.77	0.00466421	0.147033
3.78	0.00464094	0.1463
3.79	0.0046178	0.14557
3.8	0.00459477	0.144844
3.81	0.00457185	0.144122
3.82	0.00454905	0.143403
3.83	0.00452636	0.142688
3.84	0.00450378	0.141976
3.85	0.00448132	0.141268
3.86	0.00445897	0.140564
3.87	0.00443673	0.139863
3.88	0.0044146	0.139165
3.89	0.00439258	0.138471
3.9	0.00437068	0.13778
3.91	0.00434888	0.137093
3.92	0.00432719	0.136409
3.93	0.0043056	0.135729
3.94	0.00428413	0.135052
3.95	0.00426276	0.134378
3.96	0.0042415	0.133708
3.97	0.00422035	0.133041
3.98	0.0041993	0.132378
3.99	0.00417835	0.131718
4	0.00415752	0.131061
4.01	0.00413678	0.130407
4.02	0.00411615	0.129757
4.03	0.00409562	0.129109
4.04	0.00407519	0.128465
4.05	0.00405487	0.127825
4.06	0.00403464	0.127187
4.07	0.00401452	0.126553
4.08	0.0039945	0.125922
4.09	0.00397457	0.125294
4.1	0.00395475	0.124669
4.11	0.00393503	0.124047
4.12	0.0039154	0.123428
4.13	0.00389587	0.122813
4.14	0.00387644	0.1222
4.15	0.00385711	0.121591
4.16	0.00383787	0.120984
4.17	0.00381873	0.120381
4.18	0.00379968	0.11978
4.19	0.00378073	0.119183
4.2	0.00376188	0.118589
4.21	0.00374311	0.117997
4.22	0.00372444	0.117409
4.23	0.00370587	0.116823
4.24	0.00368739	0.11624
4.25	0.00366899	0.115661
4.26	0.0036507	0.115084
4.27	0.00363249	0.11451
4.28	0.00361437	0.113939
4.29	0.00359634	0.11337
4.3	0.00357841	0.112805
4.31	0.00356056	0.112242
4.32	0.0035428	0.111683
4.33	0.00352513	0.111125
4.34	0.00350755	0.110571
4.35	0.00349006	0.11002
4.36	0.00347265	0.109471
4.37	0.00345533	0.108925
4.38	0.0034381	0.108382
4.39	0.00342095	0.107841
4.4	0.00340389	0.107303
4.41	0.00338691	0.106768
4.42	0.00337002	0.106236
4.43	0.00335321	0.105706
4.44	0.00333648	0.105179
4.45	0.00331984	0.104654
4.46	0.00330329	0.104132
4.47	0.00328681	0.103613
4.48	0.00327042	0.103096
4.49	0.00325411	0.102582
4.5	0.00323788	0.10207
4.51	0.00322173	0.101561
4.52	0.00320566	0.101055
4.53	0.00318967	0.100551
4.54	0.00317376	0.100049
4.55	0.00315793	0.09955
4.56	0.00314218	0.0990535
4.57	0.00312651	0.0985595
4.58	0.00311092	0.0980679
4.59	0.0030954	0.0975788
4.6	0.00307996	0.0970921
4.61	0.0030646	0.0966079
4.62	0.00304932	0.096126
4.63	0.00303411	0.0956466
4.64	0.00301898	0.0951696
4.65	0.00300392	0.0946949
4.66	0.00298894	0.0942226
4.67	0.00297403	0.0937527
4.68	0.0029592	0.0932851
4.69	0.00294444	0.0928198
4.7	0.00292975	0.0923569
4.71	0.00291514	0.0918962
4.72	0.0029006	0.0914379
4.73	0.00288613	0.0909819
4.74	0.00287174	0.0905281
4.75	0.00285742	0.0900766
4.76	0.00284316	0.0896273
4.77	0.00282898	0.0891803
4.78	0.00281487	0.0887355
4.79	0.00280084	0.0882929
4.8	0.00278687	0.0878526
4.81	0.00277297	0.0874144
4.82	0.00275914	0.0869784
4.83	0.00274538	0.0865446
4.84	0.00273168	0.086113
4.85	0.00271806	0.0856835
4.86	0.0027045	0.0852561
4.87	0.00269101	0.0848309
4.88	0.00267759	0.0844078
4.89	0.00266424	0.0839868
4.9	0.00265095	0.083568
4.91	0.00263773	0.0831512
4.92	0.00262457	0.0827364
4.93	0.00261148	0.0823238
4.94	0.00259846	0.0819132
4.95	0.0025855	0.0815047
4.96	0.0025726	0.0810981
4.97	0.00255977	0.0806937
4.98	0.002547	0.0802912
4.99	0.0025343	0.0798908
5	0.00252166	0.0794923
5.01	0.00250908	0.0790958
5.02	0.00249657	0.0787013
5.03	0.00248412	0.0783088
5.04	0.00247173	0.0779182
5.05	0.0024594	0.0775296
5.06	0.00244713	0.0771429
5.07	0.00243493	0.0767582
5.08	0.00242279	0.0763754
5.09	0.0024107	0.0759944
5.1	0.00239868	0.0756154
5.11	0.00238671	0.0752383
5.12	0.00237481	0.074863
5.13	0.00236297	0.0744896
5.14	0.00235118	0.0741181
5.15	0.00233945	0.0737485
5.16	0.00232779	0.0733806
5.17	0.00231618	0.0730147
5.18	0.00230462	0.0726505
5.19	0.00229313	0.0722881
5.2	0.00228169	0.0719276
5.21	0.00227031	0.0715689
5.22	0.00225899	0.0712119
5.23	0.00224772	0.0708567
5.24	0.00223651	0.0705033
5.25	0.00222536	0.0701517
5.26	0.00221426	0.0698018
5.27	0.00220322	0.0694537
5.28	0.00219223	0.0691073
5.29	0.00218129	0.0687626
5.3	0.00217041	0.0684197
5.31	0.00215959	0.0680784
5.32	0.00214882	0.0677389
5.33	0.0021381	0.067401
5.34	0.00212744	0.0670649
5.35	0.00211683	0.0667304
5.36	0.00210627	0.0663975
5.37	0.00209576	0.0660664
5.38	0.00208531	0.0657369
5.39	0.00207491	0.065409
5.4	0.00206456	0.0650828
5.41	0.00205427	0.0647582
5.42	0.00204402	0.0644352
5.43	0.00203382	0.0641138
5.44	0.00202368	0.0637941
5.45	0.00201359	0.0634759
5.46	0.00200355	0.0631593
5.47	0.00199355	0.0628443
5.48	0.00198361	0.0625309
5.49	0.00197372	0.062219
5.5	0.00196387	0.0619087
5.51	0.00195408	0.0615999
5.52	0.00194433	0.0612927
5.53	0.00193463	0.060987
5.54	0.00192499	0.0606828
5.55	0.00191538	0.0603801
5.56	0.00190583	0.060079
5.57	0.00189633	0.0597793
5.58	0.00188687	0.0594812
5.59	0.00187746	0.0591845
5.6	0.00186809	0.0588893
5.61	0.00185878	0.0585956
5.62	0.00184951	0.0583034
5.63	0.00184028	0.0580126
5.64	0.0018311	0.0577233
5.65	0.00182197	0.0574354
5.66	0.00181288	0.0571489
5.67	0.00180384	0.0568639
5.68	0.00179485	0.0565803
5.69	0.00178589	0.0562981
5.7	0.00177699	0.0560173
5.71	0.00176812	0.0557379
5.72	0.00175931	0.0554599
5.73	0.00175053	0.0551833
5.74	0.0017418	0.0549081
5.75	0.00173311	0.0546342
5.76	0.00172447	0.0543617
5.77	0.00171587	0.0540906
5.78	0.00170731	0.0538208
5.79	0.0016988	0.0535524
5.8	0.00169032	0.0532853
5.81	0.00168189	0.0530195
5.82	0.00167351	0.0527551
5.83	0.00166516	0.052492
5.84	0.00165685	0.0522302
5.85	0.00164859	0.0519697
5.86	0.00164037	0.0517105
5.87	0.00163219	0.0514526
5.88	0.00162405	0.0511959
5.89	0.00161595	0.0509406
5.9	0.00160789	0.0506865
5.91	0.00159987	0.0504337
5.92	0.00159189	0.0501822
5.93	0.00158395	0.0499319
5.94	0.00157605	0.0496829
5.95	0.00156819	0.0494351
5.96	0.00156037	0.0491885
5.97	0.00155259	0.0489432
5.98	0.00154485	0.0486991
5.99	0.00153714	0.0484562
6	0.00152948	0.0482145
6.01	0.00152185	0.047974
6.02	0.00151426	0.0477348
6.03	0.00150671	0.0474967
6.04	0.00149919	0.0472598
6.05	0.00149172	0.0470241
6.06	0.00148428	0.0467896
6.07	0.00147687	0.0465562
6.08	0.00146951	0.046324
6.09	0.00146218	0.046093
6.1	0.00145489	0.0458631
6.11	0.00144763	0.0456343
6.12	0.00144041	0.0454067
6.13	0.00143323	0.0451803
6.14	0.00142608	0.0449549
6.15	0.00141897	0.0447307
6.16	0.0014119	0.0445076
6.17	0.00140485	0.0442856
6.18	0.00139785	0.0440647
6.19	0.00139088	0.043845
6.2	0.00138394	0.0436263
6.21	0.00137704	0.0434087
6.22	0.00137017	0.0431922
6.23	0.00136334	0.0429768
6.24	0.00135654	0.0427624
6.25	0.00134978	0.0425492
6.26	0.00134305	0.0423369
6.27	0.00133635	0.0421258
6.28	0.00132969	0.0419157
6.29	0.00132306	0.0417066
6.3	0.00131646	0.0414986
6.31	0.0013099	0.0412916
6.32	0.00130337	0.0410857
6.33	0.00129687	0.0408808
6.34	0.0012904	0.0406769
6.35	0.00128397	0.040474
6.36	0.00127757	0.0402721
6.37	0.0012712	0.0400713
6.38	0.00126486	0.0398714
6.39	0.00125856	0.0396726
6.4	0.00125228	0.0394747
6.41	0.00124604	0.0392778
6.42	0.00123983	0.0390819
6.43	0.00123365	0.038887
6.44	0.0012275	0.0386931
6.45	0.00122138	0.0385001
6.46	0.0012153	0.0383081
6.47	0.00120924	0.038117
6.48	0.00120321	0.0379269
6.49	0.00119722	0.0377377
6.5	0.00119125	0.0375495
6.51	0.00118532	0.0373622
6.52	0.00117941	0.0371759
6.53	0.00117353	0.0369905
6.54	0.00116769	0.036806
6.55	0.00116187	0.0366224
6.56	0.00115608	0.0364397
6.57	0.00115032	0.036258
6.58	0.00114459	0.0360772
6.59	0.00113889	0.0358972
6.6	0.00113322	0.0357182
6.61	0.00112758	0.03554
6.62	0.00112197	0.0353628
6.63	0.00111638	0.0351864
6.64	0.00111082	0.0350109
6.65	0.00110529	0.0348363
6.66	0.00109979	0.0346626
6.67	0.00109432	0.0344897
6.68	0.00108887	0.0343177
6.69	0.00108346	0.0341465
6.7	0.00107807	0.0339762
6.71	0.0010727	0.0338067
6.72	0.00106737	0.0336381
6.73	0.00106206	0.0334704
6.74	0.00105678	0.0333034
6.75	0.00105153	0.0331373
6.76	0.0010463	0.032972
6.77	0.0010411	0.0328076
6.78	0.00103593	0.032644
6.79	0.00103078	0.0324812
6.8	0.00102566	0.0323192
6.81	0.00102057	0.032158
6.82	0.00101551	0.0319976
6.83	0.00101047	0.031838
6.84	0.00100545	0.0316792
6.85	0.00100047	0.0315212
6.86	0.000995506	0.031364
6.87	0.000990571	0.0312076
6.88	0.000985663	0.0310519
6.89	0.00098078	0.030897
6.9	0.000975923	0.0307429
6.91	0.000971093	0.0305896
6.92	0.000966288	0.030437
6.93	0.000961508	0.0302852
6.94	0.000956755	0.0301342
6.95	0.000952027	0.0299839
6.96	0.000947324	0.0298343
6.97	0.000942647	0.0296855
6.98	0.000937996	0.0295375
6.99	0.00093337	0.0293902
7	0.00092877	0.0292436
7.01	0.000924195	0.0290977
7.02	0.000919645	0.0289526
7.03	0.000915121	0.0288082
7.04	0.000910622	0.0286645
7.05	0.000906149	0.0285216
7.06	0.000901701	0.0283793
7.07	0.000897278	0.0282378
7.08	0.000892881	0.0280969
7.09	0.000888509	0.0279568
7.1	0.000884162	0.0278174
7.11	0.000879841	0.0276786
7.12	0.000875545	0.0275406
7.13	0.000871274	0.0274032
7.14	0.000867029	0.0272665
7.15	0.00086281	0.0271305
7.16	0.000858616	0.0269952
7.17	0.000854447	0.0268606
7.18	0.000850305	0.0267266
7.19	0.000846188	0.0265933
7.2	0.000842096	0.0264607
7.21	0.000838031	0.0263287
7.22	0.000833991	0.0261974
7.23	0.000829978	0.0260667
7.24	0.000825991	0.0259367
7.25	0.000822029	0.0258074
7.26	0.000818095	0.0256787
7.27	0.000814186	0.0255506
7.28	0.000810304	0.0254231
7.29	0.000806449	0.0252963
7.3	0.00080262	0.0251702
7.31	0.000798819	0.0250446
7.32	0.000795045	0.0249197
7.33	0.000791297	0.0247954
7.34	0.000787578	0.0246718
7.35	0.000783885	0.0245487
7.36	0.000780221	0.0244263
7.37	0.000776585	0.0243045
7.38	0.000772976	0.0241832
7.39	0.000769396	0.0240626
7.4	0.000765845	0.0239426
7.41	0.000762323	0.0238232
7.42	0.000758829	0.0237044
7.43	0.000755365	0.0235862
7.44	0.00075193	0.0234685
7.45	0.000748525	0.0233515
7.46	0.000745151	0.023235
7.47	0.000741806	0.0231191
7.48	0.000738493	0.0230038
7.49	0.00073521	0.0228891
7.5	0.000731959	0.0227749
7.51	0.000728739	0.0226613
7.52	0.000725552	0.0225483
7.53	0.000722396	0.0224358
7.54	0.000719274	0.022324
7.55	0.000716184	0.0222126
7.56	0.000713128	0.0221018
7.57	0.000710106	0.0219916
7.58	0.000707118	0.0218819
7.59	0.000704165	0.0217728
7.6	0.000701248	0.0216642
7.61	0.000698365	0.0215561
7.62	0.000695519	0.0214486
7.63	0.00069271	0.0213416
7.64	0.000689937	0.0212352
7.65	0.000687203	0.0211293
7.66	0.000684506	0.0210239
7.67	0.000681848	0.020919
7.68	0.000679229	0.0208147
7.69	0.000676651	0.0207109
7.7	0.000674112	0.0206076
7.71	0.000671615	0.0205048
7.72	0.000669159	0.0204026
7.73	0.000666746	0.0203008
7.74	0.000664375	0.0201995
7.75	0.000662048	0.0200988
7.76	0.000659766	0.0199986
7.77	0.000657528	0.0198988
7.78	0.000655336	0.0197996
7.79	0.000653191	0.0197008
7.8	0.000651093	0.0196026
7.81	0.000649043	0.0195048
7.82	0.000647041	0.0194075
7.83	0.00064509	0.0193107
7.84	0.000643188	0.0192144
7.85	0.000641339	0.0191186
7.86	0.000639541	0.0190232
7.87	0.000637796	0.0189283
7.88	0.000636106	0.0188339
7.89	0.00063447	0.01874
7.9	0.000632891	0.0186465
7.91	0.000631368	0.0185535
7.92	0.000629903	0.018461
7.93	0.000628497	0.0183689
7.94	0.000627151	0.0182773
7.95	0.000625866	0.0181861
7.96	0.000624643	0.0180954
7.97	0.000623484	0.0180052
7.98	0.000622388	0.0179154
7.99	0.000621359	0.017826
8	0.000620396	0.0177371
8.01	0.0006195	0.0176487
8.02	0.000618675	0.0175606
8.03	0.000617919	0.0174731
8.04	0.000617235	0.0173859
8.05	0.000616624	0.0172992
8.06	0.000616087	0.0172129
8.07	0.000615626	0.0171271
8.08	0.000615242	0.0170416
8.09	0.000614937	0.0169566
8.1	0.000614711	0.0168721
8.11	0.000614567	0.0167879
8.12	0.000614506	0.0167042
8.13	0.000614528	0.0166209
8.14	0.000614637	0.016538
8.15	0.000614833	0.0164555
8.16	0.000615119	0.0163734
8.17	0.000615495	0.0162918
8.18	0.000615963	0.0162105
8.19	0.000616525	0.0161297
8.2	0.000617183	0.0160492
8.21	0.000617939	0.0159692
8.22	0.000618794	0.0158895
8.23	0.000619749	0.0158103
8.24	0.000620808	0.0157314
8.25	0.000621971	0.015653
8.26	0.000623242	0.0155749
8.27	0.00062462	0.0154972
8.28	0.000626109	0.0154199
8.29	0.000627711	0.015343
8.3	0.000629427	0.0152665
8.31	0.00063126	0.0151903
8.32	0.000633211	0.0151146
8.33	0.000635283	0.0150392
8.34	0.000637478	0.0149642
8.35	0.000639799	0.0148896
8.36	0.000642246	0.0148153
8.37	0.000644823	0.0147414
8.38	0.000647532	0.0146679
8.39	0.000650375	0.0145947
8.4	0.000653355	0.0145219
8.41	0.000656473	0.0144495
8.42	0.000659733	0.0143774
8.43	0.000663137	0.0143057
8.44	0.000666687	0.0142344
8.45	0.000670385	0.0141634
8.46	0.000674235	0.0140927
8.47	0.000678239	0.0140225
8.48	0.0006824	0.0139525
8.49	0.00068672	0.0138829
8.5	0.000691202	0.0138137
8.51	0.000695848	0.0137448
8.52	0.000700662	0.0136762
8.53	0.000705647	0.013608
8.54	0.000710804	0.0135402
8.55	0.000716138	0.0134726
8.56	0.000721651	0.0134054
8.57	0.000727345	0.0133386
8.58	0.000733225	0.013272
8.59	0.000739293	0.0132059
8.6	0.000745551	0.01314
8.61	0.000752004	0.0130745
8.62	0.000758655	0.0130092
8.63	0.000765506	0.0129444
8.64	0.00077256	0.0128798
8.65	0.000779822	0.0128156
8.66	0.000787295	0.0127516
8.67	0.000794981	0.012688
8.68	0.000802884	0.0126248
8.69	0.000811008	0.0125618
8.7	0.000819356	0.0124991
8.71	0.000827932	0.0124368
8.72	0.000836739	0.0123748
8.73	0.000845781	0.0123131
8.74	0.000855061	0.0122516
8.75	0.000864583	0.0121905
8.76	0.000874351	0.0121297
8.77	0.000884369	0.0120692
8.78	0.00089464	0.012009
8.79	0.000905168	0.0119491
8.8	0.000915958	0.0118896
8.81	0.000927012	0.0118303
8.82	0.000938336	0.0117712
8.83	0.000949932	0.0117125
8.84	0.000961806	0.0116541
8.85	0.000973961	0.011596
8.86	0.000986401	0.0115382
8.87	0.000999131	0.0114806
8.88	0.00101215	0.0114234
8.89	0.00102548	0.0113664
8.9	0.0010391	0.0113097
8.91	0.00105303	0.0112533
8.92	0.00106727	0.0111972
8.93	0.00108183	0.0111413
8.94	0.0010967	0.0110857
8.95	0.0011119	0.0110305
8.96	0.00112743	0.0109754
8.97	0.0011433	0.0109207
8.98	0.0011595	0.0108662
8.99	0.00117604	0.010812
9	0.00119294	0.0107581
9.01	0.00121018	0.0107045
9.02	0.00122778	0.0106511
9.03	0.00124575	0.0105979
9.04	0.00126408	0.0105451
9.05	0.00128278	0.0104925
9.06	0.00130186	0.0104402
9.07	0.00132132	0.0103881
9.08	0.00134117	0.0103363
9.09	0.00136141	0.0102847
9.1	0.00138204	0.0102334
9.11	0.00140308	0.0101824
9.12	0.00142453	0.0101316
9.13	0.00144639	0.0100811
9.14	0.00146867	0.0100308
9.15	0.00149137	0.00998077
9.16	0.0015145	0.00993099
9.17	0.00153806	0.00988146
9.18	0.00156206	0.00983217
9.19	0.00158651	0.00978314
9.2	0.00161141	0.00973434
9.21	0.00163676	0.00968579
9.22	0.00166258	0.00963748
9.23	0.00168886	0.00958942
9.24	0.00171562	0.00954159
9.25	0.00174286	0.009494
9.26	0.00177058	0.00944665
9.27	0.00179879	0.00939953
9.28	0.0018275	0.00935265
9.29	0.00185671	0.00930601
9.3	0.00188642	0.00925959
9.31	0.00191666	0.00921341
9.32	0.00194741	0.00916746
9.33	0.00197869	0.00912174
9.34	0.0020105	0.00907624
9.35	0.00204285	0.00903097
9.36	0.00207574	0.00898593
9.37	0.00210918	0.00894111
9.38	0.00214318	0.00889652
9.39	0.00217775	0.00885215
9.4	0.00221288	0.008808
9.41	0.00224859	0.00876407
9.42	0.00228488	0.00872036
9.43	0.00232176	0.00867686
9.44	0.00235923	0.00863359
9.45	0.00239731	0.00859053
9.46	0.00243599	0.00854768
9.47	0.00247529	0.00850505
9.48	0.00251521	0.00846263
9.49	0.00255575	0.00842042
9.5	0.00259693	0.00837843
9.51	0.00263875	0.00833664
9.52	0.00268122	0.00829506
9.53	0.00272434	0.00825369
9.54	0.00276813	0.00821252
9.55	0.00281258	0.00817156
9.56	0.0028577	0.00813081
9.57	0.00290351	0.00809025
9.58	0.00295	0.0080499
9.59	0.00299719	0.00800975
9.6	0.00304508	0.00796981
9.61	0.00309368	0.00793006
9.62	0.003143	0.0078905
9.63	0.00319304	0.00785115
9.64	0.0032438	0.00781199
9.65	0.00329531	0.00777303
9.66	0.00334756	0.00773426
9.67	0.00340056	0.00769569
9.68	0.00345431	0.00765731
9.69	0.00350884	0.00761911
9.7	0.00356413	0.00758111
9.71	0.0036202	0.0075433
9.72	0.00367707	0.00750568
9.73	0.00373472	0.00746825
9.74	0.00379318	0.007431
9.75	0.00385244	0.00739394
9.76	0.00391252	0.00735706
9.77	0.00397343	0.00732036
9.78	0.00403516	0.00728385
9.79	0.00409773	0.00724753
9.8	0.00416115	0.00721138
9.81	0.00422542	0.00717541
9.82	0.00429054	0.00713962
9.83	0.00435654	0.00710401
9.84	0.00442341	0.00706858
9.85	0.00449116	0.00703333
9.86	0.00455981	0.00699825
9.87	0.00462935	0.00696335
9.88	0.00469979	0.00692862
9.89	0.00477114	0.00689406
9.9	0.00484342	0.00685968
9.91	0.00491662	0.00682546
9.92	0.00499076	0.00679142
9.93	0.00506584	0.00675755
9.94	0.00514186	0.00672384
9.95	0.00521885	0.00669031
9.96	0.0052968	0.00665694
9.97	0.00537572	0.00662374
9.98	0.00545562	0.0065907
9.99	0.00553651	0.00655783
10	0.0056184	0.00652512
10.01	0.00570129	0.00649258
10.02	0.00578518	0.0064602
10.03	0.0058701	0.00642798
10.04	0.00595604	0.00639592
10.05	0.00604301	0.00636402
10.06	0.00613103	0.00633228
10.07	0.00622009	0.0063007
10.08	0.00631021	0.00626927
10.09	0.00640139	0.006238
10.1	0.00649365	0.00620689
10.11	0.00658698	0.00617593
10.12	0.0066814	0.00614513
10.13	0.00677691	0.00611448
10.14	0.00687352	0.00608399
10.15	0.00697125	0.00605364
10.16	0.00707009	0.00602345
10.17	0.00717005	0.00599341
10.18	0.00727115	0.00596352
10.19	0.00737339	0.00593377
10.2	0.00747677	0.00590418
10.21	0.00758131	0.00587473
10.22	0.00768701	0.00584543
10.23	0.00779388	0.00581628
10.24	0.00790193	0.00578727
10.25	0.00801117	0.0057584
10.26	0.00812159	0.00572968
10.27	0.00823322	0.00570111
10.28	0.00834606	0.00567267
10.29	0.00846011	0.00564438
10.3	0.00857538	0.00561623
10.31	0.00869188	0.00558822
10.32	0.00880963	0.00556034
10.33	0.00892861	0.00553261
10.34	0.00904885	0.00550502
10.35	0.00917035	0.00547756
10.36	0.00929312	0.00545024
10.37	0.00941716	0.00542306
10.38	0.00954248	0.00539601
10.39	0.0096691	0.0053691
10.4	0.00979701	0.00534232
10.41	0.00992623	0.00531568
10.42	0.0100568	0.00528916
10.43	0.0101886	0.00526278
10.44	0.0103218	0.00523654
10.45	0.0104563	0.00521042
10.46	0.0105921	0.00518443
10.47	0.0107293	0.00515857
10.48	0.0108679	0.00513285
10.49	0.0110078	0.00510724
10.5	0.0111491	0.00508177
10.51	0.0112917	0.00505643
10.52	0.0114358	0.00503121
10.53	0.0115812	0.00500611
10.54	0.0117281	0.00498115
10.55	0.0118763	0.0049563
10.56	0.0120259	0.00493158
10.57	0.012177	0.00490699
10.58	0.0123295	0.00488251
10.59	0.0124834	0.00485816
10.6	0.0126388	0.00483393
10.61	0.0127956	0.00480982
10.62	0.0129539	0.00478583
10.63	0.0131136	0.00476196
10.64	0.0132748	0.00473821
10.65	0.0134375	0.00471458
10.66	0.0136017	0.00469107
10.67	0.0137673	0.00466767
10.68	0.0139344	0.00464439
10.69	0.0141031	0.00462123
10.7	0.0142732	0.00459818
10.71	0.0144449	0.00457524
10.72	0.0146181	0.00455243
10.73	0.0147928	0.00452972
10.74	0.014969	0.00450713
10.75	0.0151468	0.00448465
10.76	0.0153262	0.00446228
10.77	0.015507	0.00444003
10.78	0.0156895	0.00441788
10.79	0.0158735	0.00439585
10.8	0.0160591	0.00437392
10.81	0.0162462	0.00435211
10.82	0.016435	0.0043304
10.83	0.0166253	0.0043088
10.84	0.0168173	0.00428731
10.85	0.0170108	0.00426593
10.86	0.017206	0.00424465
10.87	0.0174027	0.00422348
10.88	0.0176011	0.00420242
10.89	0.0178012	0.00418146
10.9	0.0180028	0.0041606
10.91	0.0182061	0.00413985
10.92	0.0184111	0.0041192
10.93	0.0186176	0.00409866
10.94	0.0188259	0.00407822
10.95	0.0190358	0.00405788
10.96	0.0192474	0.00403764
10.97	0.0194607	0.0040175
10.98	0.0196756	0.00399746
10.99	0.0198922	0.00397753
11	0.0201106	0.00395769
11.01	0.0203306	0.00393795
11.02	0.0205523	0.00391831
11.03	0.0207757	0.00389877
11.04	0.0210009	0.00387932
11.05	0.0212277	0.00385997
11.06	0.0214563	0.00384072
11.07	0.0216867	0.00382157
11.08	0.0219187	0.00380251
11.09	0.0221525	0.00378354
11.1	0.0223881	0.00376467
11.11	0.0226254	0.00374589
11.12	0.0228645	0.00372721
11.13	0.0231053	0.00370862
11.14	0.0233479	0.00369012
11.15	0.0235923	0.00367172
11.16	0.0238384	0.00365341
11.17	0.0240863	0.00363519
11.18	0.0243361	0.00361705
11.19	0.0245876	0.00359901
11.2	0.0248409	0.00358106
11.21	0.025096	0.0035632
11.22	0.0253529	0.00354543
11.23	0.0256117	0.00352775
11.24	0.0258722	0.00351015
11.25	0.0261346	0.00349265
11.26	0.0263988	0.00347523
11.27	0.0266649	0.0034579
11.28	0.0269328	0.00344065
11.29	0.0272025	0.00342349
11.3	0.0274741	0.00340641
11.31	0.0277475	0.00338942
11.32	0.0280228	0.00337252
11.33	0.0282999	0.0033557
11.34	0.0285789	0.00333896
11.35	0.0288598	0.00332231
11.36	0.0291426	0.00330574
11.37	0.0294272	0.00328925
11.38	0.0297138	0.00327285
11.39	0.0300022	0.00325652
11.4	0.0302925	0.00324028
11.41	0.0305847	0.00322412
11.42	0.0308788	0.00320804
11.43	0.0311748	0.00319204
11.44	0.0314727	0.00317612
11.45	0.0317726	0.00316028
11.46	0.0320744	0.00314452
11.47	0.032378	0.00312883
11.48	0.0326837	0.00311323
11.49	0.0329912	0.0030977
11.5	0.0333007	0.00308225
11.51	0.0336121	0.00306688
11.52	0.0339255	0.00305158
11.53	0.0342408	0.00303636
11.54	0.0345581	0.00302122
11.55	0.0348773	0.00300615
11.56	0.0351986	0.00299116
11.57	0.0355217	0.00297624
11.58	0.0358469	0.00296139
11.59	0.036174	0.00294662
11.6	0.0365031	0.00293193
11.61	0.0368342	0.0029173
11.62	0.0371672	0.00290275
11.63	0.0375023	0.00288828
11.64	0.0378393	0.00287387
11.65	0.0381784	0.00285954
11.66	0.0385195	0.00284528
11.67	0.0388625	0.00283109
11.68	0.0392076	0.00281697
11.69	0.0395547	0.00280292
11.7	0.0399038	0.00278894
11.71	0.040255	0.00277503
11.72	0.0406081	0.00276119
11.73	0.0409634	0.00274741
11.74	0.0413206	0.00273371
11.75	0.0416799	0.00272008
11.76	0.0420412	0.00270651
11.77	0.0424046	0.00269301
11.78	0.04277	0.00267958
11.79	0.0431375	0.00266622
11.8	0.0435071	0.00265292
11.81	0.0438787	0.00263969
11.82	0.0442524	0.00262652
11.83	0.0446282	0.00261342
11.84	0.045006	0.00260039
11.85	0.045386	0.00258742
11.86	0.045768	0.00257451
11.87	0.0461521	0.00256167
11.88	0.0465383	0.0025489
11.89	0.0469266	0.00253618
11.9	0.0473171	0.00252353
11.91	0.0477096	0.00251095
11.92	0.0481042	0.00249842
11.93	0.048501	0.00248596
11.94	0.0488999	0.00247356
11.95	0.0493009	0.00246123
11.96	0.049704	0.00244895
11.97	0.0501093	0.00243674
11.98	0.0505167	0.00242458
11.99	0.0509262	0.00241249
12	0.0513379	0.00240046
12.01	0.0517518	0.00238849
12.02	0.0521678	0.00237657
12.03	0.052586	0.00236472
12.04	0.0530064	0.00235293
12.05	0.0534289	0.00234119
12.06	0.0538536	0.00232952
12.07	0.0542805	0.0023179
12.08	0.0547096	0.00230634
12.09	0.0551408	0.00229483
12.1	0.0555743	0.00228339
12.11	0.0560099	0.002272
12.12	0.0564478	0.00226067
12.13	0.0568879	0.00224939
12.14	0.0573302	0.00223817
12.15	0.0577747	0.00222701
12.16	0.0582215	0.0022159
12.17	0.0586705	0.00220485
12.18	0.0591217	0.00219385
12.19	0.0595752	0.00218291
12.2	0.0600309	0.00217203
12.21	0.0604889	0.00216119
12.22	0.0609491	0.00215041
12.23	0.0614116	0.00213969
12.24	0.0618764	0.00212902
12.25	0.0623434	0.0021184
12.26	0.0628128	0.00210783
12.27	0.0632844	0.00209732
12.28	0.0637583	0.00208686
12.29	0.0642345	0.00207645
12.3	0.0647131	0.00206609
12.31	0.0651939	0.00205579
12.32	0.0656771	0.00204554
12.33	0.0661626	0.00203533
12.34	0.0666504	0.00202518
12.35	0.0671406	0.00201508
12.36	0.0676331	0.00200503
12.37	0.068128	0.00199503
12.38	0.0686252	0.00198508
12.39	0.0691248	0.00197518
12.4	0.0696268	0.00196533
12.41	0.0701311	0.00195553
12.42	0.0706379	0.00194577
12.43	0.071147	0.00193607
12.44	0.0716585	0.00192641
12.45	0.0721725	0.00191681
12.46	0.0726888	0.00190725
12.47	0.0732076	0.00189773
12.48	0.0737288	0.00188827
12.49	0.0742525	0.00187885
12.5	0.0747786	0.00186948
12.51	0.0753072	0.00186016
12.52	0.0758382	0.00185088
12.53	0.0763717	0.00184165
12.54	0.0769077	0.00183246
12.55	0.0774462	0.00182332
12.56	0.0779872	0.00181423
12.57	0.0785306	0.00180518
12.58	0.0790766	0.00179618
12.59	0.0796252	0.00178722
12.6	0.0801762	0.0017783
12.61	0.0807298	0.00176944
12.62	0.081286	0.00176061
12.63	0.0818447	0.00175183
12.64	0.082406	0.00174309
12.65	0.0829699	0.0017344
12.66	0.0835363	0.00172575
12.67	0.0841054	0.00171714
12.68	0.0846771	0.00170858
12.69	0.0852513	0.00170005
12.7	0.0858283	0.00169158
12.71	0.0864078	0.00168314
12.72	0.0869901	0.00167474
12.73	0.0875749	0.00166639
12.74	0.0881625	0.00165808
12.75	0.0887527	0.00164981
12.76	0.0893457	0.00164158
12.77	0.0899413	0.0016334
12.78	0.0905397	0.00162525
12.79	0.0911408	0.00161714
12.8	0.0917446	0.00160908
12.81	0.0923512	0.00160105
12.82	0.0929606	0.00159307
12.83	0.0935728	0.00158512
12.84	0.0941877	0.00157722
12.85	0.0948054	0.00156935
12.86	0.095426	0.00156152
12.87	0.0960494	0.00155373
12.88	0.0966756	0.00154598
12.89	0.0973047	0.00153827
12.9	0.0979367	0.0015306
12.91	0.0985715	0.00152297
12.92	0.0992093	0.00151537
12.93	0.09985	0.00150781
12.94	0.100494	0.00150029
12.95	0.10114	0.00149281
12.96	0.10179	0.00148537
12.97	0.102442	0.00147796
12.98	0.103097	0.00147059
12.99	0.103756	0.00146325
13	0.104417	0.00145596
13.01	0.105082	0.00144869
13.02	0.105749	0.00144147
13.03	0.10642	0.00143428
13.04	0.107094	0.00142713
13.05	0.10777	0.00142001
13.06	0.10845	0.00141293
13.07	0.109133	0.00140588
13.08	0.10982	0.00139887
13.09	0.110509	0.00139189
13.1	0.111201	0.00138495
13.11	0.111897	0.00137804
13.12	0.112596	0.00137117
13.13	0.113298	0.00136433
13.14	0.114004	0.00135753
13.15	0.114712	0.00135076
13.16	0.115424	0.00134402
13.17	0.11614	0.00133732
13.18	0.116858	0.00133065
13.19	0.11758	0.00132401
13.2	0.118306	0.00131741
13.21	0.119034	0.00131084
13.22	0.119767	0.0013043
13.23	0.120502	0.00129779
13.24	0.121241	0.00129132
13.25	0.121984	0.00128488
13.26	0.12273	0.00127847
13.27	0.123479	0.0012721
13.28	0.124232	0.00126575
13.29	0.124989	0.00125944
13.3	0.125749	0.00125316
13.31	0.126513	0.00124691
13.32	0.12728	0.00124069
13.33	0.128051	0.00123451
13.34	0.128826	0.00122835
13.35	0.129605	0.00122222
13.36	0.130387	0.00121613
13.37	0.131173	0.00121006
13.38	0.131962	0.00120403
13.39	0.132756	0.00119802
13.4	0.133553	0.00119205
13.41	0.134354	0.00118611
13.42	0.135159	0.00118019
13.43	0.135968	0.00117431
13.44	0.136781	0.00116845
13.45	0.137598	0.00116262
13.46	0.138419	0.00115683
13.47	0.139243	0.00115106
13.48	0.140072	0.00114532
13.49	0.140905	0.00113961
13.5	0.141742	0.00113393
13.51	0.142583	0.00112827
13.52	0.143428	0.00112265
13.53	0.144278	0.00111705
13.54	0.145131	0.00111148
13.55	0.145989	0.00110594
13.56	0.146851	0.00110042
13.57	0.147717	0.00109494
13.58	0.148588	0.00108948
13.59	0.149463	0.00108405
13.6	0.150343	0.00107864
13.61	0.151226	0.00107327
13.62	0.152115	0.00106792
13.63	0.153007	0.00106259
13.64	0.153905	0.0010573
13.65	0.154807	0.00105203
13.66	0.155713	0.00104678
13.67	0.156624	0.00104157
13.68	0.15754	0.00103638
13.69	0.15846	0.00103121
13.7	0.159385	0.00102607
13.71	0.160315	0.00102096
13.72	0.161249	0.00101587
13.73	0.162189	0.00101081
13.74	0.163133	0.00100578
13.75	0.164082	0.00100076
13.76	0.165036	0.000995779
13.77	0.165996	0.000990819
13.78	0.16696	0.000985884
13.79	0.167929	0.000980974
13.8	0.168903	0.000976089
13.81	0.169882	0.000971229
13.82	0.170867	0.000966393
13.83	0.171857	0.000961582
13.84	0.172851	0.000956796
13.85	0.173852	0.000952034
13.86	0.174857	0.000947296
13.87	0.175868	0.000942582
13.88	0.176884	0.000937893
13.89	0.177906	0.000933227
13.9	0.178933	0.000928585
13.91	0.179966	0.000923968
13.92	0.181004	0.000919374
13.93	0.182048	0.000914803
13.94	0.183098	0.000910257
13.95	0.184153	0.000905733
13.96	0.185214	0.000901234
13.97	0.186281	0.000896757
13.98	0.187354	0.000892305
13.99	0.188433	0.000887875
14	0.189517	0.000883468
14.01	0.190608	0.000879085
14.02	0.191704	0.000874725
14.03	0.192807	0.000870388
14.04	0.193915	0.000866073
14.05	0.19503	0.000861782
14.06	0.196151	0.000857514
14.07	0.197279	0.000853268
14.08	0.198412	0.000849046
14.09	0.199552	0.000844846
14.1	0.200699	0.000840669
14.11	0.201852	0.000836514
14.12	0.203011	0.000832383
14.13	0.204177	0.000828274
14.14	0.20535	0.000824188
14.15	0.206529	0.000820125
14.16	0.207715	0.000816084
14.17	0.208908	0.000812066
14.18	0.210108	0.000808071
14.19	0.211314	0.000804098
14.2	0.212528	0.000800149
14.21	0.213748	0.000796222
14.22	0.214976	0.000792318
14.23	0.21621	0.000788437
14.24	0.217452	0.000784579
14.25	0.218701	0.000780743
14.26	0.219957	0.000776931
14.27	0.221221	0.000773142
14.28	0.222492	0.000769376
14.29	0.22377	0.000765634
14.3	0.225056	0.000761915
14.31	0.22635	0.000758219
14.32	0.227651	0.000754547
14.33	0.22896	0.000750898
14.34	0.230277	0.000747274
14.35	0.231601	0.000743673
14.36	0.232933	0.000740097
14.37	0.234273	0.000736544
14.38	0.235622	0.000733016
14.39	0.236978	0.000729513
14.4	0.238342	0.000726035
14.41	0.239715	0.000722581
14.42	0.241096	0.000719153
14.43	0.242485	0.00071575
14.44	0.243882	0.000712372
14.45	0.245288	0.000709021
14.46	0.246703	0.000705695
14.47	0.248126	0.000702396
14.48	0.249557	0.000699124
14.49	0.250998	0.000695878
14.5	0.252447	0.00069266
14.51	0.253905	0.000689469
14.52	0.255372	0.000686306
14.53	0.256847	0.000683172
14.54	0.258332	0.000680066
14.55	0.259826	0.000676989
14.56	0.261329	0.000673941
14.57	0.262842	0.000670923
14.58	0.264363	0.000667936
14.59	0.265894	0.000664979
14.6	0.267435	0.000662053
14.61	0.268985	0.000659159
14.62	0.270545	0.000656297
14.63	0.272114	0.000653467
14.64	0.273693	0.000650671
14.65	0.275282	0.000647908
14.66	0.276881	0.00064518
14.67	0.278489	0.000642487
14.68	0.280108	0.000639829
14.69	0.281737	0.000637207
14.7	0.283376	0.000634622
14.71	0.285025	0.000632075
14.72	0.286684	0.000629565
14.73	0.288354	0.000627095
14.74	0.290035	0.000624665
14.75	0.291726	0.000622274
14.76	0.293427	0.000619926
14.77	0.295139	0.000617619
14.78	0.296862	0.000615355
14.79	0.298596	0.000613135
14.8	0.300341	0.00061096
14.81	0.302097	0.000608831
14.82	0.303863	0.000606748
14.83	0.305641	0.000604713
14.84	0.30743	0.000602727
14.85	0.309231	0.00060079
14.86	0.311043	0.000598904
14.87	0.312866	0.00059707
14.88	0.3147	0.00059529
14.89	0.316547	0.000593563
14.9	0.318405	0.000591892
14.91	0.320275	0.000590278
14.92	0.322156	0.000588722
14.93	0.32405	0.000587225
14.94	0.325955	0.000585788
14.95	0.327872	0.000584414
14.96	0.329802	0.000583104
14.97	0.331744	0.000581858
14.98	0.333698	0.000580679
14.99	0.335664	0.000579567
15	0.337643	0.000578526
15.01	0.339635	0.000577555
15.02	0.341639	0.000576657
15.03	0.343655	0.000575834
15.04	0.345684	0.000575087
15.05	0.347727	0.000574419
15.06	0.349782	0.00057383
15.07	0.35185	0.000573323
15.08	0.353931	0.000572899
15.09	0.356025	0.000572561
15.1	0.358132	0.000572311
15.11	0.360253	0.000572151
15.12	0.362387	0.000572082
15.13	0.364534	0.000572107
15.14	0.366695	0.000572229
15.15	0.368869	0.000572448
15.16	0.371057	0.000572769
15.17	0.373259	0.000573192
15.18	0.375474	0.000573721
15.19	0.377704	0.000574358
15.2	0.379947	0.000575105
15.21	0.382204	0.000575965
15.22	0.384475	0.00057694
15.23	0.38676	0.000578034
15.24	0.38906	0.000579249
15.25	0.391374	0.000580587
15.26	0.393702	0.000582052
15.27	0.396044	0.000583646
15.28	0.398401	0.000585373
15.29	0.400773	0.000587235
15.3	0.403159	0.000589236
15.31	0.40556	0.000591379
15.32	0.407975	0.000593666
15.33	0.410405	0.000596101
15.34	0.412851	0.000598688
15.35	0.415311	0.000601429
15.36	0.417786	0.000604329
15.37	0.420276	0.000607391
15.38	0.422781	0.000610618
15.39	0.425301	0.000614014
15.4	0.427836	0.000617583
15.41	0.430387	0.000621328
15.42	0.432953	0.000625254
15.43	0.435535	0.000629365
15.44	0.438132	0.000633663
15.45	0.440744	0.000638154
15.46	0.443372	0.000642842
15.47	0.446015	0.00064773
15.48	0.448675	0.000652824
15.49	0.451349	0.000658127
15.5	0.45404	0.000663644
15.51	0.456746	0.00066938
15.52	0.459468	0.000675338
15.53	0.462207	0.000681525
15.54	0.464961	0.000687944
15.55	0.46773	0.0006946
15.56	0.470516	0.000701498
15.57	0.473318	0.000708644
15.58	0.476137	0.000716043
15.59	0.478971	0.000723698
15.6	0.481821	0.000731617
15.61	0.484688	0.000739804
15.62	0.48757	0.000748264
15.63	0.49047	0.000757004
15.64	0.493385	0.000766028
15.65	0.496316	0.000775343
15.66	0.499264	0.000784953
15.67	0.502229	0.000794866
15.68	0.50521	0.000805086
15.69	0.508207	0.000815621
15.7	0.51122	0.000826475
15.71	0.514251	0.000837656
15.72	0.517297	0.00084917
15.73	0.52036	0.000861023
15.74	0.52344	0.000873221
15.75	0.526536	0.000885771
15.76	0.529648	0.00089868
15.77	0.532778	0.000911955
15.78	0.535923	0.000925602
15.79	0.539086	0.000939628
15.8	0.542265	0.000954042
15.81	0.54546	0.000968848
15.82	0.548672	0.000984056
15.83	0.551901	0.000999672
15.84	0.555146	0.0010157
15.85	0.558408	0.00103216
15.86	0.561686	0.00104905
15.87	0.564981	0.00106637
15.88	0.568292	0.00108414
15.89	0.57162	0.00110237
15.9	0.574965	0.00112106
15.91	0.578326	0.00114022
15.92	0.581703	0.00115986
15.93	0.585097	0.00117999
15.94	0.588508	0.00120061
15.95	0.591935	0.00122174
15.96	0.595378	0.00124338
15.97	0.598837	0.00126554
15.98	0.602314	0.00128824
15.99	0.605806	0.00131147
16	0.609314	0.00133525
16.01	0.612839	0.0013596
16.02	0.61638	0.00138451
16.03	0.619938	0.00141
16.04	0.623511	0.00143607
16.05	0.627101	0.00146274
16.06	0.630706	0.00149002
16.07	0.634328	0.00151792
16.08	0.637965	0.00154644
16.09	0.641619	0.0015756
16.1	0.645288	0.0016054
16.11	0.648973	0.00163586
16.12	0.652674	0.00166699
16.13	0.65639	0.0016988
16.14	0.660122	0.0017313
16.15	0.66387	0.00176449
16.16	0.667633	0.0017984
16.17	0.671412	0.00183303
16.18	0.675206	0.00186839
16.19	0.679015	0.00190449
16.2	0.68284	0.00194135
16.21	0.686679	0.00197898
16.22	0.690534	0.00201739
16.23	0.694404	0.00205658
16.24	0.698288	0.00209658
16.25	0.702187	0.00213739
16.26	0.706102	0.00217903
16.27	0.71003	0.00222151
16.28	0.713974	0.00226484
16.29	0.717931	0.00230903
16.3	0.721904	0.00235409
16.31	0.72589	0.00240005
16.32	0.72989	0.0024469
16.33	0.733905	0.00249467
16.34	0.737934	0.00254337
16.35	0.741976	0.002593
16.36	0.746033	0.00264359
16.37	0.750103	0.00269515
16.38	0.754186	0.00274768
16.39	0.758283	0.00280121
16.4	0.762393	0.00285575
16.41	0.766517	0.0029113
16.42	0.770653	0.0029679
16.43	0.774803	0.00302554
16.44	0.778965	0.00308424
16.45	0.78314	0.00314402
16.46	0.787328	0.00320489
16.47	0.791528	0.00326687
16.48	0.795741	0.00332997
16.49	0.799966	0.0033942
16.5	0.804203	0.00345958
16.51	0.808452	0.00352613
16.52	0.812713	0.00359386
16.53	0.816985	0.00366278
16.54	0.821269	0.00373292
16.55	0.825565	0.00380428
16.56	0.829872	0.00387688
16.57	0.83419	0.00395074
16.58	0.838519	0.00402587
16.59	0.842859	0.00410229
16.6	0.847209	0.00418001
16.61	0.85157	0.00425905
16.62	0.855942	0.00433943
16.63	0.860324	0.00442116
16.64	0.864716	0.00450426
16.65	0.869118	0.00458875
16.66	0.873529	0.00467463
16.67	0.877951	0.00476194
16.68	0.882382	0.00485068
16.69	0.886822	0.00494087
16.7	0.891272	0.00503253
16.71	0.89573	0.00512568
16.72	0.900198	0.00522033
16.73	0.904674	0.0053165
16.74	0.909159	0.0054142
16.75	0.913652	0.00551347
16.76	0.918153	0.0056143
16.77	0.922662	0.00571672
16.78	0.92718	0.00582076
16.79	0.931705	0.00592641
16.8	0.936237	0.00603372
16.81	0.940777	0.00614268
16.82	0.945324	0.00625332
16.83	0.949878	0.00636566
16.84	0.954439	0.00647972
16.85	0.959007	0.00659551
16.86	0.963581	0.00671305
16.87	0.968162	0.00683236
16.88	0.972749	0.00695347
16.89	0.977341	0.00707638
16.9	0.98194	0.00720112
16.91	0.986544	0.0073277
16.92	0.991154	0.00745615
16.93	0.995769	0.00758649
16.94	1.00039	0.00771872
16.95	1.00501	0.00785288
16.96	1.00964	0.00798898
16.97	1.01428	0.00812705
16.98	1.01892	0.00826709
16.99	1.02356	0.00840913
17	1.02821	0.00855319
17.01	1.03286	0.00869929
17.02	1.03751	0.00884745
17.03	1.04217	0.00899768
17.04	1.04683	0.00915002
17.05	1.0515	0.00930447
17.06	1.05616	0.00946106
17.07	1.06083	0.0096198
17.08	1.06551	0.00978073
17.09	1.07018	0.00994385
17.1	1.07486	0.0101092
17.11	1.07954	0.0102768
17.12	1.08422	0.0104466
17.13	1.0889	0.0106187
17.14	1.09359	0.0107931
17.15	1.09827	0.0109699
17.16	1.10296	0.011149
17.17	1.10765	0.0113304
17.18	1.11233	0.0115142
17.19	1.11702	0.0117004
17.2	1.12171	0.0118891
17.21	1.1264	0.0120802
17.22	1.13109	0.0122737
17.23	1.13578	0.0124698
17.24	1.14047	0.0126683
17.25	1.14516	0.0128694
17.26	1.14984	0.013073
17.27	1.15453	0.0132792
17.28	1.15922	0.0134879
17.29	1.1639	0.0136993
17.3	1.16858	0.0139134
17.31	1.17326	0.01413
17.32	1.17794	0.0143494
17.33	1.18262	0.0145714
17.34	1.1873	0.0147962
17.35	1.19197	0.0150237
17.36	1.19664	0.0152539
17.37	1.20131	0.015487
17.38	1.20597	0.0157228
17.39	1.21063	0.0159615
17.4	1.21529	0.016203
17.41	1.21994	0.0164473
17.42	1.22459	0.0166946
17.43	1.22924	0.0169448
17.44	1.23388	0.0171979
17.45	1.23852	0.0174539
17.46	1.24316	0.017713
17.47	1.24779	0.017975
17.48	1.25241	0.01824
17.49	1.25703	0.0185081
17.5	1.26165	0.0187792
17.51	1.26626	0.0190534
17.52	1.27086	0.0193307
17.53	1.27546	0.0196112
17.54	1.28006	0.0198947
17.55	1.28464	0.0201815
17.56	1.28923	0.0204714
17.57	1.2938	0.0207646
17.58	1.29837	0.0210609
17.59	1.30293	0.0213606
17.6	1.30749	0.0216635
17.61	1.31204	0.0219697
17.62	1.31658	0.0222792
17.63	1.32111	0.022592
17.64	1.32564	0.0229082
17.65	1.33016	0.0232278
17.66	1.33467	0.0235508
17.67	1.33917	0.0238772
17.68	1.34367	0.0242071
17.69	1.34815	0.0245404
17.7	1.35263	0.0248773
17.71	1.3571	0.0252176
17.72	1.36156	0.0255615
17.73	1.36602	0.0259089
17.74	1.37046	0.0262599
17.75	1.37489	0.0266144
17.76	1.37932	0.0269726
17.77	1.38373	0.0273345
17.78	1.38814	0.0277
17.79	1.39254	0.0280691
17.8	1.39692	0.028442
17.81	1.4013	0.0288186
17.82	1.40566	0.029199
17.83	1.41002	0.0295831
17.84	1.41436	0.029971
17.85	1.41869	0.0303627
17.86	1.42301	0.0307582
17.87	1.42733	0.0311576
17.88	1.43163	0.0315609
17.89	1.43591	0.031968
17.9	1.44019	0.0323791
17.91	1.44445	0.0327941
17.92	1.44871	0.033213
17.93	1.45295	0.033636
17.94	1.45718	0.0340629
17.95	1.46139	0.0344938
17.96	1.4656	0.0349288
17.97	1.46979	0.0353678
17.98	1.47397	0.035811
17.99	1.47813	0.0362582
18	1.48229	0.0367095
18.01	1.48643	0.037165
18.02	1.49055	0.0376247
18.03	1.49466	0.0380885
18.04	1.49876	0.0385566
18.05	1.50285	0.0390288
18.06	1.50692	0.0395054
18.07	1.51098	0.0399862
18.08	1.51502	0.0404712
18.09	1.51905	0.0409606
18.1	1.52306	0.0414543
18.11	1.52706	0.0419524
18.12	1.53105	0.0424548
18.13	1.53502	0.0429617
18.14	1.53897	0.0434729
18.15	1.54291	0.0439886
18.16	1.54683	0.0445087
18.17	1.55074	0.0450333
18.18	1.55464	0.0455624
18.19	1.55851	0.046096
18.2	1.56237	0.0466341
18.21	1.56622	0.0471768
18.22	1.57005	0.0477241
18.23	1.57386	0.048276
18.24	1.57766	0.0488325
18.25	1.58144	0.0493936
18.26	1.5852	0.0499594
18.27	1.58894	0.0505298
18.28	1.59267	0.051105
18.29	1.59639	0.0516849
18.3	1.60008	0.0522695
18.31	1.60376	0.0528589
18.32	1.60742	0.053453
18.33	1.61106	0.054052
18.34	1.61468	0.0546558
18.35	1.61829	0.0552644
18.36	1.62188	0.0558779
18.37	1.62545	0.0564963
18.38	1.629	0.0571195
18.39	1.63253	0.0577477
18.4	1.63604	0.0583809
18.41	1.63954	0.059019
18.42	1.64302	0.0596621
18.43	1.64647	0.0603102
18.44	1.64991	0.0609633
18.45	1.65333	0.0616215
18.46	1.65673	0.0622847
18.47	1.66011	0.0629531
18.48	1.66347	0.0636265
18.49	1.66681	0.0643051
18.5	1.67013	0.0649888
18.51	1.67343	0.0656777
18.52	1.67671	0.0663718
18.53	1.67997	0.0670711
18.54	1.68321	0.0677756
18.55	1.68643	0.0684854
18.56	1.68963	0.0692005
18.57	1.6928	0.0699209
18.58	1.69596	0.0706466
18.59	1.69909	0.0713776
18.6	1.70221	0.072114
18.61	1.7053	0.0728558
18.62	1.70837	0.073603
18.63	1.71142	0.0743556
18.64	1.71444	0.0751137
18.65	1.71745	0.0758772
18.66	1.72043	0.0766463
18.67	1.72339	0.0774208
18.68	1.72633	0.0782009
18.69	1.72924	0.0789866
18.7	1.73214	0.0797778
18.71	1.735	0.0805746
18.72	1.73785	0.0813771
18.73	1.74068	0.0821852
18.74	1.74348	0.082999
18.75	1.74625	0.0838184
18.76	1.74901	0.0846436
18.77	1.75174	0.0854746
18.78	1.75444	0.0863113
18.79	1.75712	0.0871537
18.8	1.75978	0.088002
18.81	1.76242	0.0888561
18.82	1.76502	0.0897161
18.83	1.76761	0.090582
18.84	1.77017	0.0914537
18.85	1.7727	0.0923314
18.86	1.77522	0.0932151
18.87	1.7777	0.0941047
18.88	1.78016	0.0950003
18.89	1.7826	0.0959019
18.9	1.785	0.0968096
18.91	1.78739	0.0977234
18.92	1.78975	0.0986433
18.93	1.79208	0.0995693
18.94	1.79438	0.100501
18.95	1.79666	0.10144
18.96	1.79892	0.102384
18.97	1.80114	0.103335
18.98	1.80334	0.104292
18.99	1.80552	0.105255
19	1.80766	0.106225
19.01	1.80978	0.107201
19.02	1.81187	0.108183
19.03	1.81394	0.109172
19.04	1.81597	0.110167
19.05	1.81798	0.111169
19.06	1.81996	0.112177
19.07	1.82191	0.113191
19.08	1.82384	0.114212
19.09	1.82574	0.11524
19.1	1.8276	0.116274
19.11	1.82944	0.117315
19.12	1.83125	0.118362
19.13	1.83303	0.119416
19.14	1.83479	0.120477
19.15	1.83651	0.121545
19.16	1.8382	0.122619
19.17	1.83986	0.1237
19.18	1.8415	0.124788
19.19	1.8431	0.125883
19.2	1.84468	0.126985
19.21	1.84622	0.128093
19.22	1.84773	0.129209
19.23	1.84921	0.130331
19.24	1.85067	0.131461
19.25	1.85209	0.132598
19.26	1.85348	0.133741
19.27	1.85483	0.134892
19.28	1.85616	0.13605
19.29	1.85746	0.137215
19.3	1.85872	0.138388
19.31	1.85995	0.139567
19.32	1.86115	0.140754
19.33	1.86232	0.141949
19.34	1.86345	0.14315
19.35	1.86456	0.144359
19.36	1.86562	0.145576
19.37	1.86666	0.1468
19.38	1.86766	0.148031
19.39	1.86863	0.14927
19.4	1.86957	0.150516
19.41	1.87047	0.151771
19.42	1.87134	0.153032
19.43	1.87218	0.154302
19.44	1.87298	0.155579
19.45	1.87375	0.156864
19.46	1.87448	0.158157
19.47	1.87518	0.159458
19.48	1.87584	0.160766
19.49	1.87647	0.162083
19.5	1.87706	0.163407
19.51	1.87762	0.16474
19.52	1.87814	0.166081
19.53	1.87862	0.167429
19.54	1.87907	0.168786
19.55	1.87949	0.170151
19.56	1.87987	0.171525
19.57	1.88021	0.172906
19.58	1.88051	0.174296
19.59	1.88078	0.175694
19.6	1.88101	0.177101
19.61	1.88121	0.178516
19.62	1.88137	0.17994
19.63	1.88149	0.181372
19.64	1.88157	0.182813
19.65	1.88161	0.184262
19.66	1.88162	0.18572
19.67	1.88159	0.187187
19.68	1.88152	0.188663
19.69	1.88141	0.190148
19.7	1.88126	0.191641
19.71	1.88108	0.193143
19.72	1.88085	0.194655
19.73	1.88059	0.196175
19.74	1.88029	0.197705
19.75	1.87995	0.199243
19.76	1.87957	0.200791
19.77	1.87915	0.202348
19.78	1.87869	0.203915
19.79	1.87819	0.205491
19.8	1.87765	0.207076
19.81	1.87707	0.20867
19.82	1.87644	0.210275
19.83	1.87578	0.211888
19.84	1.87508	0.213512
19.85	1.87434	0.215145
19.86	1.87355	0.216788
19.87	1.87273	0.21844
19.88	1.87186	0.220103
19.89	1.87096	0.221775
19.9	1.87001	0.223457
19.91	1.86902	0.22515
19.92	1.86798	0.226852
19.93	1.86691	0.228565
19.94	1.86579	0.230288
19.95	1.86464	0.232021
19.96	1.86344	0.233764
19.97	1.86219	0.235518
19.98	1.86091	0.237282
[truncated: 7,602 more rows]
