# Supplementary material for: Transcriptional rewiring of an evolutionarily conserved circadian clock
Source: EMBO J. 2024 Apr 16;43(10):5. doi: 10.1038/s44318-024-00088-3 (PMC11099105; doi:10.1038/s44318-024-00088-3)
Supplement: Supplementary file 9 — Source data Fig. 5 [file 44318_2024_88_MOESM9_ESM.zip › Figure 5/Figure 5B/Fig5B.xlsx]

## Sheet: Readme
Source data for the simulated model dynamics in the hybrid oscillator with the con-10 expression rate.

## Sheet: 5B. Rel. Expression
con_10 exp	Lower frq	Upper frq	Line type
0.400902	0.724387	0.724387	1
0.401807	0.72479	0.72479	1
0.403171	0.725396	0.725396	1
0.40523	0.726304	0.726304	1
0.40835	0.727667	0.727667	1
0.413101	0.729711	0.729711	1
0.420391	0.732777	0.732777	1
0.431707	0.737376	0.737376	1
0.444672	0.742421	0.742421	1
0.458238	0.747463	0.747463	1
0.472434	0.7525	0.7525	1
0.487289	0.75753	0.75753	1
0.502835	0.76255	0.76255	1
0.519102	0.76756	0.76756	1
0.536122	0.772555	0.772555	1
0.553924	0.777534	0.777534	1
0.57254	0.782493	0.782493	1
0.591998	0.787429	0.787429	1
0.612327	0.792338	0.792338	1
0.633552	0.797217	0.797217	1
0.655698	0.802063	0.802063	1
0.678787	0.80687	0.80687	1
0.702837	0.811635	0.811635	1
0.722471	0.815356	0.815356	1
0.748275	0.820035	0.820035	2
0.775071	0.824659	0.824659	2
0.802864	0.829225	0.829225	2
0.831652	0.833727	0.833727	2
0.861429	0.838163	0.838163	2
0.892186	0.842528	0.842528	2
0.923906	0.846819	0.846819	2
0.956572	0.851032	0.851032	2
0.990158	0.855165	0.855165	2
1.02464	0.859215	0.859215	2
1.05998	0.863181	0.863181	2
1.09616	0.86706	0.86706	2
1.13314	0.870852	0.870852	2
1.17087	0.874557	0.874557	2
1.20934	0.878173	0.878173	2
1.24849	0.881701	0.881701	2
1.28829	0.885141	0.885141	2
1.3287	0.888495	0.888495	2
1.36969	0.891763	0.891763	2
1.41123	0.894947	0.894947	2
1.45328	0.898049	0.898049	2
1.4958	0.90107	0.90107	2
1.53877	0.904012	0.904012	2
1.58216	0.906877	0.906877	2
1.62593	0.909667	0.909667	2
1.67007	0.912385	0.912385	2
1.71455	0.915032	0.915032	2
1.75935	0.917611	0.917611	2
1.80444	0.920124	0.920124	2
1.8498	0.922573	0.922573	2
1.89543	0.924961	0.924961	2
1.94129	0.927289	0.927289	2
1.98738	0.929559	0.929559	2
2.03367	0.931774	0.931774	2
0.4	0.723983	0.723983	4
0.399101	0.723579	0.723579	1
0.398206	0.723175	0.723175	1
0.396869	0.72257	0.72257	1
0.394876	0.721662	0.721662	1
0.391917	0.7203	0.7203	1
0.387544	0.718257	0.718257	1
0.381128	0.715193	0.715193	1
0.371821	0.7106	0.7106	1
0.362022	0.705563	0.705563	1
0.352638	0.700531	0.700531	1
0.343646	0.695503	0.695503	1
0.335027	0.690482	0.690482	1
0.326761	0.685466	0.685466	1
0.31883	0.680456	0.680456	1
0.311216	0.675453	0.675453	1
0.303904	0.670457	0.670457	1
0.296877	0.665467	0.665467	1
0.290121	0.660485	0.660485	1
0.283622	0.655509	0.655509	1
0.277367	0.65054	0.65054	1
0.271343	0.645578	0.645578	1
0.265539	0.640622	0.640622	1
0.259943	0.635673	0.635673	1
0.254545	0.630731	0.630731	1
0.249335	0.625794	0.625794	1
0.244302	0.620863	0.620863	1
0.23944	0.615938	0.615938	1
0.234738	0.611018	0.611018	1
0.230189	0.606103	0.606103	1
0.225786	0.601192	0.601192	1
0.22152	0.596285	0.596285	1
0.217386	0.591382	0.591382	1
0.213377	0.586483	0.586483	1
0.209487	0.581585	0.581585	1
0.20571	0.57669	0.57669	1
0.20204	0.571797	0.571797	1
0.198472	0.566904	0.566904	1
0.195002	0.562012	0.562012	1
0.191625	0.55712	0.55712	1
0.188335	0.552227	0.552227	1
0.18513	0.547332	0.547332	1
0.182004	0.542435	0.542435	1
0.178954	0.537534	0.537534	1
0.175977	0.532629	0.532629	1
0.173068	0.52772	0.52772	1
0.170225	0.522804	0.522804	1
0.167443	0.517882	0.517882	1
0.164721	0.512952	0.512952	1
0.162055	0.508013	0.508013	1
0.159442	0.503063	0.503063	1
0.15688	0.498103	0.498103	1
0.154366	0.493129	0.493129	1
0.151897	0.488142	0.488142	1
0.149471	0.483138	0.483138	1
0.147086	0.478118	0.478118	1
0.144739	0.473079	0.473079	1
0.142428	0.468019	0.468019	1
0.14015	0.462936	0.462936	1
0.137905	0.457829	0.457829	1
0.135689	0.452694	0.452694	1
0.1335	0.447531	0.447531	1
0.131337	0.442335	0.442335	1
0.129197	0.437104	0.437104	1
0.127079	0.431835	0.431835	1
0.12498	0.426524	0.426524	1
0.122898	0.421168	0.421168	1
0.120831	0.415763	0.415763	1
0.118777	0.410303	0.410303	1
0.116734	0.404785	0.404785	1
0.114699	0.399201	0.399201	1
0.11267	0.393547	0.393547	1
0.110644	0.387815	0.387815	1
0.108619	0.381997	0.381997	1
0.106591	0.376085	0.376085	1
0.104558	0.370067	0.370067	1
0.102516	0.363934	0.363934	1
0.100461	0.357671	0.357671	1
0.0983887	0.351265	0.351265	1
0.0962953	0.344697	0.344697	1
0.0941754	0.33795	0.33795	1
0.0920237	0.331001	0.331001	1
0.0898347	0.323828	0.323828	1
0.0876027	0.316406	0.316406	1
0.0853233	0.308711	0.308711	1
0.082994	0.300729	0.300729	1
0.0806175	0.292458	0.292458	1
0.0782056	0.28393	0.28393	1
0.0757835	0.275229	0.275229	1
0.0733926	0.266499	0.266499	1
0.0710845	0.257934	0.257934	1
0.0689076	0.249726	0.249726	1
0.0668932	0.242011	0.242011	1
0.0650511	0.234849	0.234849	1
0.0633754	0.228238	0.228238	1
0.0618514	0.22214	0.22214	1
0.0604618	0.216502	0.216502	1
0.0591898	0.21127	0.21127	1
0.0580202	0.206395	0.206395	1
0.0569402	0.201832	0.201832	1
0.0559386	0.197543	0.197543	1
0.0550064	0.193496	0.193496	1
0.0541356	0.189663	0.189663	1
0.0533199	0.186022	0.186022	1
0.0525538	0.182551	0.182551	1
0.0518325	0.179235	0.179235	1
0.0511521	0.176058	0.176058	1
0.0505092	0.173008	0.173008	1
0.0499008	0.170074	0.170074	1
0.0493245	0.167245	0.167245	1
0.0487781	0.164514	0.164514	1
0.0482595	0.161873	0.161873	1
0.0477673	0.159315	0.159315	1
0.0472998	0.156835	0.156835	1
0.0468559	0.154426	0.154426	1
0.0464344	0.152084	0.152084	1
0.0460344	0.149805	0.149805	1
0.045655	0.147584	0.147584	1
0.0452954	0.145419	0.145419	1
0.044955	0.143306	0.143306	1
0.0446333	0.141242	0.141242	1
0.0443298	0.139224	0.139224	1
0.0440441	0.13725	0.13725	1
0.0437758	0.135317	0.135317	1
0.0435247	0.133423	0.133423	1
0.0432907	0.131567	0.131567	1
0.0430735	0.129747	0.129747	1
0.042873	0.12796	0.12796	1
0.0426892	0.126206	0.126206	1
0.0425222	0.124483	0.124483	1
0.042372	0.122789	0.122789	1
0.0422386	0.121123	0.121123	1
0.0421223	0.119484	0.119484	1
0.0420233	0.117872	0.117872	1
0.0419418	0.116284	0.116284	1
0.0418781	0.11472	0.11472	1
0.0418326	0.113179	0.113179	1
0.0418056	0.11166	0.11166	1
0.0417977	0.110305	0.110305	1
0.0418075	0.108826	0.108826	2
0.0418375	0.107367	0.107367	2
0.0418882	0.105926	0.105926	2
0.0419603	0.104505	0.104505	2
0.0420547	0.103101	0.103101	2
0.0421722	0.101715	0.101715	2
0.0423136	0.100345	0.100345	2
0.0424801	0.0989915	0.0989915	2
0.0426727	0.0976538	0.0976538	2
0.0428927	0.0963313	0.0963313	2
0.0431412	0.0950236	0.0950236	2
0.0434198	0.0937302	0.0937302	2
0.0437299	0.0924509	0.0924509	2
0.0440733	0.0911851	0.0911851	2
0.0444518	0.0899326	0.0899326	2
0.0448673	0.0886929	0.0886929	2
0.0453219	0.0874658	0.0874658	2
0.045818	0.0862509	0.0862509	2
0.0463581	0.085048	0.085048	2
0.046945	0.0838568	0.0838568	2
0.0475816	0.0826769	0.0826769	2
0.0482713	0.0815082	0.0815082	2
0.0490175	0.0803504	0.0803504	2
0.0498242	0.0792034	0.0792034	2
0.0506956	0.0780668	0.0780668	2
0.0516363	0.0769404	0.0769404	2
0.0526515	0.0758242	0.0758242	2
0.0537466	0.0747178	0.0747178	2
0.0549279	0.0736212	0.0736212	2
0.0562021	0.0725341	0.0725341	2
0.0575766	0.0714564	0.0714564	2
0.0590595	0.0703881	0.0703881	2
0.06066	0.0693288	0.0693288	2
0.0623879	0.0682786	0.0682786	2
0.0642545	0.0672372	0.0672372	2
0.066272	0.0662046	0.0662046	2
0.0684541	0.0651807	0.0651807	2
0.0708161	0.0641653	0.0641653	2
0.073375	0.0631584	0.0631584	2
0.0761499	0.0621599	0.0621599	2
0.0791622	0.0611697	0.0611697	2
0.0824358	0.0601878	0.0601878	2
0.0859979	0.0592141	0.0592141	2
0.089879	0.0582485	0.0582485	2
0.0941135	0.057291	0.057291	2
0.0987406	0.0563416	0.0563416	2
0.103805	0.0554003	0.0554003	2
0.109356	0.0544671	0.0544671	2
0.115452	0.0535421	0.0535421	2
0.122158	0.0526253	0.0526253	2
0.129549	0.051717	0.051717	2
0.13771	0.0508172	0.0508172	2
0.146738	0.0499264	0.0499264	2
0.156742	0.0490449	0.0490449	2
0.167847	0.0481733	0.0481733	2
0.180191	0.0473122	0.0473122	2
0.193929	0.0464628	0.0464628	2
0.209229	0.0456262	0.0456262	2
0.226269	0.0448041	0.0448041	2
0.245231	0.0439985	0.0439985	2
0.266295	0.0432118	0.0432118	2
0.289621	0.0424469	0.0424469	2
0.315335	0.041707	0.041707	2
0.343512	0.0409954	0.0409954	2
0.374163	0.0403153	0.0403153	2
0.407227	0.0396695	0.0396695	2
0.442574	0.03906	0.03906	2
0.480017	0.0384879	0.0384879	2
0.519335	0.0379532	0.0379532	2
0.560291	0.0374552	0.0374552	2
0.602653	0.0369922	0.0369922	2
0.646203	0.0365621	0.0365621	2
0.690749	0.0361626	0.0361626	2
0.736124	0.0357911	0.0357911	2
0.782187	0.0354453	0.0354453	2
0.828822	0.0351227	0.0351227	2
0.875933	0.0348212	0.0348212	2
0.923439	0.0345388	0.0345388	2
0.971276	0.0342737	0.0342737	2
1.01939	0.0340242	0.0340242	2
1.06774	0.0337889	0.0337889	2
1.11629	0.0335666	0.0335666	2
1.16501	0.0333559	0.0333559	2
1.21387	0.033156	0.033156	2
1.26285	0.032966	0.032966	2
1.31195	0.0327849	0.0327849	2
1.36113	0.0326121	0.0326121	2
1.4104	0.0324469	0.0324469	2
1.45974	0.0322887	0.0322887	2
1.50914	0.0321371	0.0321371	2
1.55859	0.0319914	0.0319914	2
1.60809	0.0318514	0.0318514	2
1.65764	0.0317167	0.0317167	2
1.70722	0.0315867	0.0315867	2
1.75684	0.0314614	0.0314614	2
1.80649	0.0313403	0.0313403	2
1.85616	0.0312232	0.0312232	2
1.90586	0.0311098	0.0311098	2
1.95558	0.031	0.031	2
2.00532	0.0308935	0.0308935	2
0.722472	0.815356	0.815356	4
0.722472	0.815933	0.81478	3
0.722473	0.817085	0.813628	3
0.722477	0.81939	0.811324	3
0.722489	0.822849	0.80787	3
0.722521	0.82804	0.80269	3
0.722599	0.835831	0.794926	3
0.722786	0.84753	0.783293	3
0.723132	0.861992	0.768953	3
0.723606	0.876476	0.754637	3
0.724208	0.890981	0.740349	3
0.724941	0.905508	0.726089	3
0.725805	0.920057	0.711861	3
0.726803	0.934629	0.697665	3
0.727936	0.949226	0.683505	3
0.729207	0.963848	0.669382	3
0.73062	0.978497	0.655301	3
0.732176	0.993174	0.641266	3
0.73388	1.00788	0.627279	3
0.735735	1.02262	0.613346	3
0.737746	1.0374	0.599471	3
0.739918	1.05221	0.585658	3
0.742254	1.06707	0.571915	3
0.744762	1.08196	0.558246	3
0.747447	1.09691	0.544661	3
0.750315	1.1119	0.531162	3
0.753374	1.12696	0.517759	3
0.756632	1.14206	0.504458	3
0.760097	1.15723	0.491273	3
0.763777	1.17247	0.478212	3
0.767683	1.18778	0.465283	3
0.771825	1.20317	0.452498	3
0.776215	1.21864	0.43987	3
0.780864	1.2342	0.427414	3
0.785786	1.24985	0.415145	3
0.790995	1.26561	0.403076	3
0.796507	1.28148	0.391223	3
0.802337	1.29745	0.379602	3
0.808503	1.31355	0.368236	3
0.815025	1.32979	0.357149	3
0.821923	1.34616	0.346353	3
0.829218	1.36267	0.335877	3
0.836936	1.37933	0.325747	3
0.845102	1.39617	0.315981	3
0.853742	1.41317	0.306612	3
0.862887	1.43036	0.29766	3
0.872566	1.44773	0.289157	3
0.882811	1.46529	0.28112	3
0.893654	1.48304	0.273572	3
0.905124	1.50099	0.266534	3
0.917248	1.51914	0.260019	3
0.930046	1.53747	0.254017	3
0.943533	1.55597	0.248542	3
0.95771	1.57465	0.243571	3
0.972574	1.59347	0.239075	3
0.988108	1.61243	0.23503	3
1.00429	1.63151	0.2314	3
1.0211	1.65068	0.228148	3
1.03849	1.66993	0.225225	3
1.05645	1.68926	0.2226	3
1.07494	1.70867	0.220236	3
1.09394	1.72813	0.2181	3
1.11342	1.74763	0.216166	3
1.13336	1.76716	0.214407	3
1.15374	1.78675	0.212793	3
1.17455	1.80638	0.211317	3
1.19576	1.82602	0.209965	3
1.21738	1.84569	0.208716	3
1.23938	1.8654	0.207552	3
1.26176	1.88511	0.206474	3
1.28451	1.90487	0.20547	3
1.30762	1.92463	0.204535	3
1.33108	1.9444	0.20366	3
1.35489	1.96418	0.202833	3
1.37904	1.98396	0.202056	3
1.40352	2.00376	0.201325	3
1.42834	2.02354	0.200637	3
1.45348	2.04336	0.199986	3
1.47894	2.06315	0.199361	3
1.50472	2.08295	0.198768	3
1.53081	2.10272	0.198206	3
1.55721	2.1225	0.197676	3
1.58391	2.14224	0.197161	3
1.61091	2.16201	0.196669	3
1.63821	2.18174	0.196203	3
1.66581	2.20146	0.195756	3
1.69369	2.22114	0.19532	3
1.72186	2.24081	0.194911	3
1.75031	2.26046	0.194509	3
1.77905	2.2801	0.194122	3
1.80805	2.29969	0.193756	3
1.83733	2.31925	0.193395	3
1.86688	2.33877	0.193051	3
1.89669	2.35828	0.192716	3
1.92677	2.37776	0.192397	3
1.9571	2.39718	0.192084	3
1.98769	2.41656	0.191781	3
2.01853	2.43591	0.191484	3
